# Supplementary material for: Disturbance and distribution gradients influence resource availability and feeding behaviours in corallivore fishes following a warm-water anomaly
Source: Sci Rep. 2021 Dec 8;11:23656. doi: 10.1038/s41598-021-03061-w (PMC8654952; doi:10.1038/s41598-021-03061-w)
Supplement: Supplementary file 1 — Supplementary Information 1. [file 41598_2021_3061_MOESM1_ESM.csv]

Date	Ocean	Location	Site	Depthm	Observer	CoralCover	BleachedCoral	Cadi	Caur	Cbar	Cben	Cchr	Ccit	Ceph	Ckle	Clun	Cmel	Cmer	Cmil	Cmul	Coce	Coct	Corn	Coxy	Cpel	Cqua	Craf	Cret	Cspe	Ctin	Ctri	Culi	Cuni	Cvag	Cxan	Ffla	Flon	Hacu	Hchr	Hdip	Hmon	Hpol	Hsin	Htho	Hvar	Year	TotalChaet	i
17/05/2019	Pacific	Mo'orea	Cook's Bay Channel	8	TAP	95%	75%	0	0	0	0	0	0	0	0	0	0	0	0	0	0	0	4	0	2	0	0	2	0	0	0	0	0	0	8	0	0	0	0	0	0	0	0	0	0	2019	16	1
17/05/2019	Pacific	Mo'orea	Cook's Bay Channel	53	TAP	10%	10%	0	0	0	0	0	0	0	0	0	0	0	0	0	0	0	0	0	0	0	0	0	0	0	0	0	0	0	0	2	0	0	0	0	0	0	0	0	0	2019	2	2
17/05/2019	Pacific	Mo'orea	Cook's Bay Channel	49	TAP	10%	10%	0	0	0	0	0	0	0	0	0	0	0	0	0	0	0	0	0	1	0	0	0	0	0	0	0	0	0	0	0	0	40	0	0	0	0	0	0	0	2019	41	3
17/05/2019	Pacific	Mo'orea	Cook's Bay Channel	38	TAP	25%	10%	0	0	0	0	0	0	0	0	0	1	0	0	0	0	0	0	0	0	0	0	0	0	0	0	0	0	0	0	0	0	0	0	0	0	0	0	0	0	2019	1	4
17/05/2019	Pacific	Mo'orea	Cook's Bay Channel	6	HP	90%	65%	0	0	0	0	0	0	0	0	0	0	0	0	0	0	0	0	0	6	0	0	3	0	0	0	0	0	0	3	0	0	0	0	0	0	0	0	0	0	2019	12	5
17/05/2019	Pacific	Mo'orea	Cook's Bay Channel	6	HP	85%	85%	0	0	0	0	0	0	0	0	0	0	0	0	0	0	0	2	0	7	1	0	2	0	0	0	0	0	0	9	0	0	0	0	0	0	0	0	0	0	2019	21	6
17/05/2019	Pacific	Mo'orea	Cook's Bay Channel	11	HP	45%	65%	0	0	0	0	0	0	0	0	0	0	0	0	0	0	0	1	0	2	0	0	0	0	0	0	0	0	0	1	0	0	0	0	0	0	0	0	0	0	2019	4	7
17/05/2019	Pacific	Mo'orea	Cook's Bay Channel	55	HP	5%	0%	0	0	0	0	0	0	0	0	0	0	0	0	0	0	0	0	0	0	0	0	0	0	0	0	0	0	0	0	0	0	0	0	0	0	0	0	0	0	2019	0	8
17/05/2019	Pacific	Mo'orea	Cook's Bay Channel	49	HP	15%	25%	0	0	0	0	0	0	0	0	0	0	0	0	0	0	0	0	0	0	0	0	0	0	0	0	0	0	0	0	0	0	8	0	0	0	0	0	0	0	2019	8	9
17/05/2019	Pacific	Mo'orea	Cook's Bay Channel	41	HP	10%	35%	0	0	0	0	0	0	0	0	0	0	0	0	0	0	0	0	0	0	0	0	0	0	0	0	0	0	0	2	0	0	0	0	0	0	0	0	0	0	2019	2	10
20/05/2019	Pacific	Mo'orea	Sofitel	5	HP	60%	75%	0	0	0	0	0	0	0	0	0	0	0	0	0	0	0	0	1	6	1	0	0	0	0	0	0	0	0	0	0	0	0	0	0	0	0	0	0	0	2019	8	11
20/05/2019	Pacific	Mo'orea	Sofitel	5	HP	65%	60%	0	0	0	0	0	0	0	0	0	0	0	0	0	0	0	0	0	0	2	0	2	0	0	0	0	0	0	0	0	0	0	0	0	0	0	0	0	0	2019	4	12
20/05/2019	Pacific	Mo'orea	Sofitel	6	HP	70%	65%	0	0	0	0	0	0	0	0	0	0	0	0	0	0	0	0	0	4	0	0	1	0	0	0	0	0	0	9	0	0	0	0	0	0	0	0	0	0	2019	14	13
20/05/2019	Pacific	Mo'orea	Sofitel	6	HP	70%	70%	0	0	0	0	0	0	0	0	0	0	0	0	0	0	0	1	0	4	0	0	0	0	0	0	0	0	0	0	0	0	0	0	0	0	0	0	0	0	2019	5	14
20/05/2019	Pacific	Mo'orea	Sofitel	9	HP	75%	65%	0	0	0	0	0	0	0	0	0	0	0	0	0	0	0	1	0	3	0	0	0	0	0	0	0	0	0	1	0	0	0	0	0	0	0	0	0	0	2019	5	15
20/05/2019	Pacific	Mo'orea	Sofitel	9	HP	45%	75%	0	0	0	0	0	0	0	0	0	0	0	0	0	0	0	0	0	6	0	0	3	0	0	0	2	0	0	1	0	0	0	0	0	0	0	0	0	0	2019	12	16
20/05/2019	Pacific	Mo'orea	Sofitel	12	HP	55%	55%	0	0	0	0	0	0	0	0	0	0	0	0	0	0	0	0	0	1	0	0	0	0	0	0	0	0	0	2	0	1	0	0	0	0	0	0	0	0	2019	4	17
20/05/2019	Pacific	Mo'orea	Sofitel	15	HP	90%	55%	0	0	0	0	0	0	0	0	0	0	0	0	0	0	0	1	0	4	0	0	0	0	0	0	0	0	0	2	2	0	0	0	0	0	0	0	0	0	2019	9	18
20/05/2019	Pacific	Mo'orea	Sofitel	18	HP	80%	45%	0	0	0	0	0	0	0	0	0	0	0	0	0	0	0	0	0	4	0	0	0	0	0	0	0	0	0	0	0	0	0	0	0	0	0	0	0	0	2019	4	19
20/05/2019	Pacific	Mo'orea	Sofitel	21	HP	80%	45%	0	0	0	0	0	0	0	0	0	0	0	0	0	0	0	0	0	5	0	0	0	0	0	0	0	0	0	0	0	0	0	1	0	0	1	0	0	0	2019	7	20
21/05/2019	Pacific	Mo'orea	Sofitel	4	HP	70%	65%	0	0	0	0	0	0	0	0	0	0	0	0	0	0	0	0	0	3	0	0	1	0	0	0	0	0	0	0	0	0	0	0	0	0	0	0	0	0	2019	4	21
21/05/2019	Pacific	Mo'orea	Sofitel	5	HP	55%	85%	0	0	0	0	0	0	0	0	0	0	0	0	0	0	0	1	0	4	0	0	0	0	0	0	0	0	0	0	0	0	0	0	0	0	0	0	0	0	2019	5	22
21/05/2019	Pacific	Mo'orea	Sofitel	7	HP	20%	80%	0	0	0	0	0	0	0	0	0	0	0	0	0	0	0	0	0	7	0	0	0	0	0	0	0	0	0	0	0	0	0	0	0	0	0	0	0	0	2019	7	23
21/05/2019	Pacific	Mo'orea	Sofitel	8	HP	35%	75%	0	0	0	0	0	0	0	0	0	0	0	0	0	0	0	0	0	4	2	0	1	0	0	0	0	0	0	1	0	0	0	0	0	0	0	0	0	0	2019	8	24
21/05/2019	Pacific	Mo'orea	Sofitel	9	HP	20%	60%	0	0	0	0	0	0	0	0	0	0	0	0	0	0	0	0	0	6	0	0	1	0	0	0	0	0	0	0	0	0	0	0	0	0	0	0	0	0	2019	7	25
21/05/2019	Pacific	Mo'orea	Sofitel	12	HP	75%	50%	0	0	0	0	0	0	0	0	0	0	0	0	0	0	0	1	0	5	0	0	4	0	0	0	2	0	0	0	0	0	0	0	0	0	0	0	0	0	2019	12	26
21/05/2019	Pacific	Mo'orea	Sofitel	18	HP	85%	45%	0	0	0	0	0	0	0	0	0	0	0	0	0	0	0	0	0	5	0	0	1	0	0	0	2	0	0	0	0	0	0	0	0	0	2	0	0	0	2019	10	27
21/05/2019	Pacific	Mo'orea	Sofitel	21	HP	85%	45%	0	0	0	0	0	0	0	0	4	0	0	0	0	0	0	0	0	0	0	0	0	0	0	0	0	0	0	0	0	0	0	0	0	0	0	0	0	0	2019	4	28
21/05/2019	Pacific	Mo'orea	Sofitel	27	HP	75%	45%	0	0	0	0	0	0	0	0	0	0	0	0	0	0	0	1	0	3	0	0	0	0	0	0	0	0	0	0	0	1	0	1	0	0	0	0	0	0	2019	6	29
23/05/2019	Pacific	Mo'orea	Sofitel	4	TAP	70%		0	0	0	0	0	0	0	0	0	0	0	0	0	0	0	2	0	3	0	0	2	0	0	0	0	0	0	0	0	0	0	0	0	0	0	0	0	0	2019	7	30
23/05/2019	Pacific	Mo'orea	Sofitel	6	TAP	80%		0	0	0	0	0	0	0	0	0	0	0	0	0	0	0	0	0	0	0	0	3	0	0	0	0	0	0	0	0	0	0	0	0	0	0	0	0	0	2019	3	31
23/05/2019	Pacific	Mo'orea	Sofitel	6	TAP	80%		0	0	0	0	0	0	0	0	0	0	0	0	0	0	0	0	0	4	0	0	0	0	0	0	0	0	0	0	0	0	0	0	0	0	0	0	0	0	2019	4	32
23/05/2019	Pacific	Mo'orea	Sofitel	8	TAP	50%		0	0	0	0	0	0	0	0	0	0	0	0	0	0	0	0	0	4	0	0	0	0	0	0	0	0	0	0	0	0	0	0	0	0	0	0	0	0	2019	4	33
23/05/2019	Pacific	Mo'orea	Sofitel	12	TAP	70%		0	0	0	0	0	0	0	0	0	0	0	0	0	0	0	1	0	2	0	0	0	0	0	0	0	0	0	0	0	0	0	0	0	0	0	0	0	0	2019	3	34
23/05/2019	Pacific	Mo'orea	Sofitel	18	TAP	65%		0	0	0	0	0	0	0	0	0	0	0	0	0	0	0	0	0	3	0	0	1	0	0	0	0	0	0	0	0	0	1	0	0	0	0	0	0	0	2019	5	35
23/05/2019	Pacific	Mo'orea	Sofitel	18	TAP	65%		0	0	0	0	0	0	0	0	0	0	0	0	0	0	0	0	0	0	0	0	0	0	0	0	0	0	0	0	0	0	0	0	0	0	0	0	0	0	2019	0	36
23/05/2019	Pacific	Mo'orea	Sofitel	21	TAP	60%		0	0	0	0	0	0	0	0	0	0	0	0	0	0	0	0	0	1	0	0	0	0	0	0	0	0	0	0	0	2	0	0	0	0	0	0	0	0	2019	3	37
23/05/2019	Pacific	Mo'orea	Sofitel	30	TAP	65%		0	0	0	0	0	0	0	0	0	0	0	0	0	0	0	0	0	4	0	0	0	0	0	0	0	0	0	0	2	0	0	0	0	0	0	0	0	0	2019	6	38
24/05/2019	Pacific	Mo'orea	Sofitel	5	TAP	80%		0	0	0	0	0	0	0	0	1	0	0	0	0	0	0	1	0	2	0	0	4	0	0	0	0	0	0	0	0	0	0	0	0	0	0	0	0	0	2019	8	39
24/05/2019	Pacific	Mo'orea	Sofitel	9	TAP	70%		0	0	0	0	0	0	0	0	0	0	0	0	0	0	0	1	0	4	0	0	1	0	0	0	0	0	0	8	0	0	0	0	0	0	0	0	0	0	2019	14	40
24/05/2019	Pacific	Mo'orea	Sofitel	12	TAP	80%		0	0	0	0	0	0	0	0	0	0	0	0	0	0	0	0	0	4	0	0	0	0	0	0	0	0	0	0	0	0	0	0	0	0	0	0	0	0	2019	4	41
24/05/2019	Pacific	Mo'orea	Sofitel	15	TAP	80%		0	0	0	0	0	0	0	0	0	0	0	0	0	0	0	0	0	0	0	0	1	0	0	0	0	0	0	0	0	0	0	0	0	0	0	0	0	0	2019	1	42
24/05/2019	Pacific	Mo'orea	Sofitel	15	TAP	80%		0	0	0	0	0	0	0	0	0	0	0	0	0	0	0	0	0	2	0	0	0	0	0	0	0	0	0	0	0	0	0	0	0	0	0	0	0	0	2019	2	43
24/05/2019	Pacific	Mo'orea	Sofitel	18	TAP	70%		0	0	0	0	0	0	0	0	0	0	0	0	0	0	0	0	0	2	0	0	0	0	0	0	0	0	0	0	0	0	0	0	0	0	0	0	0	0	2019	2	44
24/05/2019	Pacific	Mo'orea	Sofitel	24	TAP	70%		0	0	0	0	0	0	0	0	0	0	0	0	0	0	0	0	0	2	0	0	1	0	0	0	0	0	0	0	0	0	0	0	0	0	0	0	0	0	2019	3	45
24/05/2019	Pacific	Mo'orea	Sofitel	34	TAP	70%		0	0	0	0	0	0	0	0	0	0	0	0	0	0	0	0	0	0	0	0	0	0	0	0	0	0	0	0	0	0	0	0	0	0	0	0	0	0	2019	0	46
25/05/2019	Pacific	Mo'orea	Sofitel	5	HP	85%	70%	0	0	0	0	0	0	0	0	0	0	0	0	0	0	0	2	0	0	0	0	2	0	0	0	0	0	0	0	0	0	0	0	0	0	0	0	0	0	2019	4	47
25/05/2019	Pacific	Mo'orea	Sofitel	8	HP	70%	65%	0	0	0	0	0	0	0	0	0	0	0	0	0	0	0	0	0	1	2	0	0	0	0	1	0	0	0	9	0	0	0	0	0	0	0	0	0	0	2019	13	48
25/05/2019	Pacific	Mo'orea	Sofitel	9	HP	65%	60%	0	0	0	0	0	0	0	0	0	0	0	0	0	0	0	0	0	10	0	0	6	0	0	0	0	0	0	11	0	0	0	0	0	0	0	0	0	0	2019	27	49
25/05/2019	Pacific	Mo'orea	Sofitel	15	HP	90%	40%	0	0	0	0	0	0	0	0	0	0	0	0	0	0	0	1	0	6	0	0	3	0	0	2	0	0	0	1	0	0	0	0	0	0	0	0	0	0	2019	13	50
25/05/2019	Pacific	Mo'orea	Sofitel	17	HP	55%	30%	0	0	0	0	0	0	0	0	0	0	0	0	0	0	0	1	0	6	0	0	0	0	0	0	0	0	0	0	0	0	0	0	0	0	0	0	0	0	2019	7	51
25/05/2019	Pacific	Mo'orea	Sofitel	21	HP	60%	40%	0	0	0	0	0	0	0	0	0	0	0	0	0	0	0	0	0	5	0	0	0	0	0	0	0	0	0	2	0	0	0	0	0	0	0	0	0	0	2019	7	52
25/05/2019	Pacific	Mo'orea	Sofitel	26	HP	25%	45%	0	0	0	0	0	0	0	0	0	0	0	0	0	0	0	0	0	2	0	0	0	0	0	0	0	0	0	0	0	0	0	0	0	0	0	0	0	0	2019	2	53
25/05/2019	Pacific	Mo'orea	Sofitel	35	HP	40%	30%	0	0	0	0	0	0	0	0	0	0	0	0	0	0	0	0	0	2	0	0	2	0	0	0	0	0	0	0	1	2	0	0	0	0	0	0	0	0	2019	7	54
25/05/2019	Pacific	Mo'orea	Sofitel	40	HP	35%	30%	0	0	0	0	0	0	0	0	0	0	0	0	0	0	0	0	0	3	0	0	0	0	0	0	0	0	0	0	0	0	0	0	0	0	0	0	0	0	2019	3	55
25/05/2019	Pacific	Mo'orea	Sofitel	50	HP	25%	0%	0	0	0	0	0	0	0	0	0	0	0	0	0	0	0	0	0	0	0	0	0	0	0	0	0	0	0	0	0	0	0	0	0	0	0	0	0	0	2019	0	56
26/05/2019	Pacific	Mo'orea	Rose Garden	5	HP	95%	80%	0	0	0	0	0	0	0	0	0	0	0	0	0	0	0	0	0	4	2	0	2	0	0	0	0	0	0	0	0	0	0	0	0	0	0	0	0	0	2019	8	57
26/05/2019	Pacific	Mo'orea	Rose Garden	6	HP	95%	70%	0	0	0	0	0	0	0	0	0	0	0	0	0	0	0	2	0	0	2	0	1	0	0	0	0	0	0	0	0	0	0	0	0	0	0	0	0	0	2019	5	58
26/05/2019	Pacific	Mo'orea	Rose Garden	9	HP	90%	70%	0	0	0	0	0	0	0	0	0	0	0	0	0	0	0	1	0	4	0	0	1	0	0	0	0	0	0	0	0	0	0	0	0	0	0	0	0	0	2019	6	59
26/05/2019	Pacific	Mo'orea	Rose Garden	12	HP	90%	55%	0	0	0	0	0	0	0	0	0	0	0	0	0	0	0	0	0	9	0	0	1	0	0	0	0	0	0	2	0	0	0	0	0	0	0	0	0	0	2019	12	60
26/05/2019	Pacific	Mo'orea	Rose Garden	21	HP	85%	40%	0	0	0	0	0	0	0	0	0	0	0	0	0	0	0	1	0	4	0	0	0	0	0	0	0	0	0	0	0	2	0	0	0	0	0	0	0	0	2019	7	61
26/05/2019	Pacific	Mo'orea	Rose Garden	24	HP	90%	40%	0	0	0	0	0	0	0	0	2	0	0	0	0	0	0	0	0	2	0	0	0	0	0	0	0	0	0	0	0	0	0	0	0	0	0	0	0	0	2019	4	62
26/05/2019	Pacific	Mo'orea	Rose Garden	27	HP	95%	35%	0	0	0	0	0	0	0	0	0	0	0	0	0	0	0	0	0	4	0	0	0	0	0	0	0	0	0	0	0	0	0	0	0	0	0	0	0	0	2019	4	63
