# Supplementary material for: Disturbance and distribution gradients influence resource availability and feeding behaviours in corallivore fishes following a warm-water anomaly
Source: Sci Rep. 2021 Dec 8;11:23656. doi: 10.1038/s41598-021-03061-w (PMC8654952; doi:10.1038/s41598-021-03061-w)
Supplement: Supplementary file 2 — Supplementary Information 2. [file 41598_2021_3061_MOESM2_ESM.csv]

Survey	Fish Species	Date	Depth_m	Diver	Site	CoralCover	Healthy	MinorBleach	MajorBleach	Dead	Check	Substrate	# Bites	Habitat Notes
2	Chaetodon pelewensis	20-May	15	WRS	Sofitel	0.5	0.3	0.1	0.25	0.35	1	healthy	7	slope, hard coral dominated
2	Chaetodon pelewensis	20-May	15	WRS	Sofitel	0.5	0.3	0.1	0.25	0.35	1	major bleach	1	slope, hard coral dominated
3	Chaetodon pelewensis	20-May	12	WRS	Sofitel	0.85	0.5	0	0.5	0	1	healthy	13	slope, hard coral dominated
3	Chaetodon pelewensis	20-May	12	WRS	Sofitel	0.85	0.5	0	0.5	0	1	minor bleach	4	slope, hard coral dominated
4	Chaetodon pelewensis	20-May	10	WRS	Sofitel	0.6	0.3	0.05	0.6	0.05	1	healthy	17	slope, hard coral dominated
4	Chaetodon pelewensis	20-May	10	WRS	Sofitel	0.6	0.3	0.05	0.6	0.05	1	major bleach	6	slope, hard coral dominated
4a	Chaetodon reticulatus	20-May	10	WRS	Sofitel	0.6	0.3	0.05	0.6	0.05	1	minor bleach	28	slope, hard coral dominated
5	Chaetodon pelewensis	20-May	6	WRS	Sofitel	0.85	0.1	0.1	0.8	0	1	healthy	3	slope, hard coral dominated
5	Chaetodon pelewensis	20-May	6	WRS	Sofitel	0.85	0.1	0.1	0.8	0	1	major bleach	11	slope, hard coral dominated
5a	Chaetodon ornatissimus	20-May	6	WRS	Sofitel	0.85	0.1	0.1	0.8	0	1	healthy	8	slope, hard coral dominated
6	Chaetodon pelewensis	20-May	6	WRS	Sofitel	0.85	0.1	0.05	0.8	0.05	1	healthy	4	slope, hard coral dominated
6	Chaetodon pelewensis	20-May	6	WRS	Sofitel	0.85	0.1	0.05	0.8	0.05	1	minor bleach	3	slope, hard coral dominated
6	Chaetodon pelewensis	20-May	6	WRS	Sofitel	0.85	0.1	0.05	0.8	0.05	1	major bleach	6	slope, hard coral dominated
6	Chaetodon pelewensis	20-May	6	WRS	Sofitel	0.85	0.1	0.05	0.8	0.05	1	algae/substratum	2	slope, hard coral dominated
6	Chaetodon pelewensis	20-May	6	WRS	Sofitel	0.85	0.1	0.05	0.8	0.05	1	dead	3	slope, hard coral dominated
6a	Chaetodon reticulatus	20-May	6	WRS	Sofitel	0.85	0.1	0.05	0.8	0.05	1	healthy	16	slope, hard coral dominated
6a	Chaetodon reticulatus	20-May	6	WRS	Sofitel	0.85	0.1	0.05	0.8	0.05	1	major bleach	22	slope, hard coral dominated
7	Chaetodon pelewensis	20-May	6	WRS	Sofitel	0.9	0.2	0.8	0	0	1	healthy	13	slope, hard coral dominated
7	Chaetodon pelewensis	20-May	6	WRS	Sofitel	0.9	0.2	0.8	0	0	1	major bleach	9	slope, hard coral dominated
7a	Chaetodon reticulatus	20-May	6	WRS	Sofitel	0.9	0.2	0.8	0	0	1	healthy	17	slope, hard coral dominated
7a	Chaetodon reticulatus	20-May	6	WRS	Sofitel	0.9	0.2	0.8	0	0	1	minor bleach	2	slope, hard coral dominated
7a	Chaetodon reticulatus	20-May	6	WRS	Sofitel	0.9	0.2	0.8	0	0	1	healthy	12	slope, hard coral dominated
7b	Chaetodon ornatissimus	20-May	6	WRS	Sofitel	0.9	0.2	0.8	0	0	1	healthy	13	slope, hard coral dominated
8	Chaetodon reticulatus	20-May	3	WRS	Sofitel	0.75	0.35	0.05	0.6	0	1	healthy	10	surge zone
8a	Chaetodon pelewensis	20-May	3	WRS	Sofitel	0.75	0.35	0.05	0.6	0	1	major bleach	11	surge zone
8	Chaetodon reticulatus	20-May	3	WRS	Sofitel	0.75	0.35	0.05	0.6	0	1	major bleach	1	surge zone
9	Chaetodon pelewensis	21-May	25	WRS	Sofitel	0.75	0.33	0.33	0.33	0	1	healthy	13	slope, hard coral dominated
9	Chaetodon pelewensis	21-May	25	WRS	Sofitel	0.75	0.33	0.33	0.33	0	1	minor bleach	7	slope, hard coral dominated
10	Chaetodon pelewensis	21-May	21	WRS	Sofitel	0.75	0.33	0.33	0.33	0	1	healthy	24	slope, hard coral dominated
10	Chaetodon pelewensis	21-May	21	WRS	Sofitel	0.75	0.33	0.33	0.33	0	1	minor bleach	2	slope, hard coral dominated
10	Chaetodon pelewensis	21-May	21	WRS	Sofitel	0.75	0.33	0.33	0.33	0	1	dead	1	slope, hard coral dominated
11	Chaetodon pelewensis	21-May	15	WRS	Sofitel	0.4	0.5	0.25	0.25	0	1	healthy	10	slope, some rubble
11	Chaetodon pelewensis	21-May	15	WRS	Sofitel	0.4	0.5	0.25	0.25	0	1	major bleach	11	slope, some rubble
11	Chaetodon pelewensis	21-May	15	WRS	Sofitel	0.4	0.5	0.25	0.25	0	1	algae/substratum	1	slope, some rubble
12	Chaetodon pelewensis	21-May	12	WRS	Sofitel	0.9	0.5	0.1	0.4	0	1	healthy	5	slope, some rubble, Acropora all dead/bleached
12	Chaetodon pelewensis	21-May	12	WRS	Sofitel	0.9	0.5	0.1	0.4	0	1	minor bleach	9	slope, some rubble, Acropora all dead/bleached
12	Chaetodon pelewensis	21-May	12	WRS	Sofitel	0.9	0.5	0.1	0.4	0	1	major bleach	2	slope, some rubble, Acropora all dead/bleached
12a	Chaetodon reticulatus	21-May	12	WRS	Sofitel	0.9	0.5	0.1	0.4	0	1	healthy	19	slope, some rubble, Acropora all dead/bleached
12a	Chaetodon reticulatus	21-May	12	WRS	Sofitel	0.9	0.5	0.1	0.4	0	1	major bleach	1	slope, some rubble, Acropora all dead/bleached
12a	Chaetodon reticulatus	21-May	12	WRS	Sofitel	0.9	0.5	0.1	0.4	0	1	algae/substratum	1	slope, some rubble, Acropora all dead/bleached
13	Chaetodon pelewensis	21-May	9	WRS	Sofitel	0.75	0.15	0.15	0.7	0	1	major bleach	7	slope, some rubble, hard corals
13a	Chaetodon reticulatus	21-May	9	WRS	Sofitel	0.75	0.15	0.15	0.7	0	1	major bleach	8	slope, some rubble, hard corals
13a	Chaetodon reticulatus	21-May	9	WRS	Sofitel	0.75	0.15	0.15	0.7	0	1	algae/substratum	2	slope, some rubble, hard corals
15	Chaetodon pelewensis	21-May	6	WRS	Sofitel	0.6	0.2	0.1	0.5	0.2	1	healthy	2	reef crest
15	Chaetodon pelewensis	21-May	6	WRS	Sofitel	0.6	0.2	0.1	0.5	0.2	1	major bleach	1	reef crest
15	Chaetodon pelewensis	21-May	6	WRS	Sofitel	0.6	0.2	0.1	0.5	0.2	1	dead	1	reef crest
16	Chaetodon ornatissimus	21-May	4	WRS	Sofitel	0.75	0.25	0.05	0.6	0.1	1	healthy	73	reef crest
17	Chaetodon reticulatus	21-May	4	WRS	Sofitel	0.85	0.2	0	0.75	0.05	1	healthy	23	reef crest
17	Chaetodon reticulatus	21-May	4	WRS	Sofitel	0.85	0.2	0	0.75	0.05	1	minor bleach	8	reef crest
17	Chaetodon reticulatus	21-May	4	WRS	Sofitel	0.85	0.2	0	0.75	0.05	1	major bleach	6	reef crest
18	Chaetodon ornatissimus	18-May	27	TAP	Rose Garden	0.7	0.35	0.5	0.15	0	1	healthy	9	slope, hard coral dominated
18	Chaetodon ornatissimus	18-May	27	TAP	Rose Garden	0.7	0.35	0.5	0.15	0	1	minor bleach	31	slope, hard coral dominated
18	Chaetodon ornatissimus	18-May	27	TAP	Rose Garden	0.7	0.35	0.5	0.15	0	1	algae/substratum	6	slope, hard coral dominated
18a	Chaetodon reticulatus	18-May	27	TAP	Rose Garden	0.7	0.35	0.5	0.15	0	1	healthy	20	slope, hard coral dominated
18a	Chaetodon reticulatus	18-May	27	TAP	Rose Garden	0.7	0.35	0.5	0.15	0	1	minor bleach	3	slope, hard coral dominated
19	Chaetodon pelewensis	18-May	21	TAP	Rose Garden	0.6	0.2	0.6	0.2	0	1	healthy	10	slope, hard coral dominated
19	Chaetodon pelewensis	18-May	21	TAP	Rose Garden	0.6	0.2	0.6	0.2	0	1	major bleach	1	slope, hard coral dominated
19	Chaetodon pelewensis	18-May	21	TAP	Rose Garden	0.6	0.2	0.6	0.2	0	1	minor bleach	9	slope, hard coral dominated
20	Chaetodon pelewensis	18-May	18	TAP	Rose Garden	0.75	0.3	0.55	0.15	0	1	healthy	9	slope
20	Chaetodon pelewensis	18-May	18	TAP	Rose Garden	0.75	0.3	0.55	0.15	0	1	major bleach	3	slope
20	Chaetodon pelewensis	18-May	18	TAP	Rose Garden	0.75	0.3	0.55	0.15	0	1	minor bleach	34	slope
20	Chaetodon pelewensis	18-May	18	TAP	Rose Garden	0.75	0.3	0.55	0.15	0	1	algae/substratum	1	slope
21	Chaetodon pelewensis	18-May	15	TAP	Rose Garden	0.65	0.35	0.25	0.4	0	1	healthy	11	slope
21	Chaetodon pelewensis	18-May	15	TAP	Rose Garden	0.65	0.35	0.25	0.4	0	1	major bleach	2	slope
21	Chaetodon pelewensis	18-May	15	TAP	Rose Garden	0.65	0.35	0.25	0.4	0	1	minor bleach	8	slope
22	Chaetodon ornatissimus	18-May	12	TAP	Rose Garden	0.7	0.5	0.3	0.2	0	1	healthy	39	slope
22	Chaetodon ornatissimus	18-May	12	TAP	Rose Garden	0.7	0.5	0.3	0.2	0	1	major bleach	18	slope
22	Chaetodon ornatissimus	18-May	12	TAP	Rose Garden	0.7	0.5	0.3	0.2	0	1	minor bleach	42	slope
22a	Chaetodon reticulatus	18-May	12	TAP	Rose Garden	0.7	0.5	0.3	0.2	0	1	healthy	6	slope
22a	Chaetodon reticulatus	18-May	12	TAP	Rose Garden	0.7	0.5	0.3	0.2	0	1	major bleach	7	slope
22a	Chaetodon reticulatus	18-May	12	TAP	Rose Garden	0.7	0.5	0.3	0.2	0	1	minor bleach	3	slope
23	Chaetodon reticulatus	18-May	9	TAP	Rose Garden	0.85	0.35	0.4	0.25	0	1	healthy	68	crest
23	Chaetodon reticulatus	18-May	9	TAP	Rose Garden	0.85	0.35	0.4	0.25	0	1	major bleach	10	crest
23	Chaetodon reticulatus	18-May	9	TAP	Rose Garden	0.85	0.35	0.4	0.25	0	1	minor bleach	64	crest
23a	Chaetodon pelewensis	18-May	9	TAP	Rose Garden	0.85	0.35	0.4	0.25	0	1	healthy	2	crest
23a	Chaetodon pelewensis	18-May	9	TAP	Rose Garden	0.85	0.35	0.4	0.25	0	1	minor bleach	3	crest
24	Chaetodon pelewensis	18-May	6	TAP	Rose Garden	0.7	0.15	0.35	0.5	0	1	healthy	9	reef top
24	Chaetodon pelewensis	18-May	6	TAP	Rose Garden	0.7	0.15	0.35	0.5	0	1	major bleach	42	reef top
24	Chaetodon pelewensis	18-May	6	TAP	Rose Garden	0.7	0.15	0.35	0.5	0	1	minor bleach	7	reef top
25a	Chaetodon ornatissimus	18-May	6	TAP	Rose Garden	0.85	0.1	0.5	0.4	0	1	healthy	15	reef top
25	Chaetodon pelewensis	18-May	6	TAP	Rose Garden	0.85	0.1	0.5	0.4	0	1	healthy	6	reef top
25	Chaetodon pelewensis	18-May	6	TAP	Rose Garden	0.85	0.1	0.5	0.4	0	1	major bleach	23	reef top
25	Chaetodon pelewensis	18-May	6	TAP	Rose Garden	0.85	0.1	0.5	0.4	0	1	minor bleach	6	reef top
26a	Chaetodon ornatissimus	18-May	5	TAP	Rose Garden	0.65	0.35	0.25	0.4	0	1	healthy	72	reef top
26a	Chaetodon ornatissimus	18-May	5	TAP	Rose Garden	0.65	0.35	0.25	0.4	0	1	minor bleach	1	reef top
26	Chaetodon pelewensis	18-May	5	TAP	Rose Garden	0.65	0.35	0.25	0.4	0	1	healthy	17	reef top
26	Chaetodon pelewensis	18-May	5	TAP	Rose Garden	0.65	0.35	0.25	0.4	0	1	major bleach	30	reef top
26	Chaetodon pelewensis	18-May	5	TAP	Rose Garden	0.65	0.35	0.25	0.4	0	1	minor bleach	3	reef top
27	Chaetodon pelewensis	18-May	5	TAP	Rose Garden	0.6	0.4	0.2	0.4	0	1	healthy	29	reef top
27	Chaetodon pelewensis	18-May	5	TAP	Rose Garden	0.6	0.4	0.2	0.4	0	1	major bleach	57	reef top
27	Chaetodon pelewensis	18-May	5	TAP	Rose Garden	0.6	0.4	0.2	0.4	0	1	minor bleach	15	reef top
28a	Chaetodon reticulatus	20-May	21	TAP	Sofitel	0.55	0.6	0.2	0.15	0.05	1	healthy	4	slope, medium complexity
28a	Chaetodon reticulatus	20-May	21	TAP	Sofitel	0.55	0.6	0.2	0.15	0.05	1	algae/substratum	2	slope, medium complexity
28	Chaetodon pelewensis	20-May	21	TAP	Sofitel	0.55	0.6	0.2	0.15	0.05	1	healthy	6	slope, medium complexity
28	Chaetodon pelewensis	20-May	21	TAP	Sofitel	0.55	0.6	0.2	0.15	0.05	1	minor bleach	1	slope, medium complexity
29	Chaetodon pelewensis	20-May	20	TAP	Sofitel	0.85	0.5	0.35	0.1	0.05	1	healthy	23	slope, medium complexity, C. pelewensis bit bleaching Pocillopora, C. bispinosa bit algae overgrowing dead Pocillopora
29	Chaetodon pelewensis	20-May	20	TAP	Sofitel	0.85	0.5	0.35	0.1	0.05	1	minor bleach	4	slope, medium complexity, C. pelewensis bit bleaching Pocillopora, C. bispinosa bit algae overgrowing dead Pocillopora
29	Chaetodon pelewensis	20-May	20	TAP	Sofitel	0.85	0.5	0.35	0.1	0.05	1	major bleach	3	slope, medium complexity, C. pelewensis bit bleaching Pocillopora, C. bispinosa bit algae overgrowing dead Pocillopora
31	Chaetodon pelewensis	20-May	14	TAP	Sofitel	0.7	0.2	0.6	0.1	0.1	1	minor bleach	2	crest, medium-high complexity
31	Chaetodon pelewensis	20-May	14	TAP	Sofitel	0.7	0.2	0.6	0.1	0.1	1	algae/substratum	2	crest, medium-high complexity
32	Chaetodon pelewensis	20-May	12	TAP	Sofitel	0.5	0.4	0.3	0.25	0.05	1	healthy	1	crest, medium-high complexity, C. pelewensis chased away C. lunulatus
32	Chaetodon pelewensis	20-May	12	TAP	Sofitel	0.5	0.4	0.3	0.25	0.05	1	minor bleach	1	crest, medium-high complexity, C. pelewensis chased away C. lunulatus
33a	Chaetodon reticulatus	20-May	9	TAP	Sofitel	0.4	0.25	0.25	0.4	0.1	1	healthy	8	top, medium complexity, C. reticulatus preferred bleaching Pavona sp.
33a	Chaetodon reticulatus	20-May	9	TAP	Sofitel	0.4	0.25	0.25	0.4	0.1	1	minor bleach	57	top, medium complexity, C. reticulatus preferred bleaching Pavona sp.
33a	Chaetodon reticulatus	20-May	9	TAP	Sofitel	0.4	0.25	0.25	0.4	0.1	1	major bleach	6	top, medium complexity, C. reticulatus preferred bleaching Pavona sp.
33	Chaetodon pelewensis	20-May	9	TAP	Sofitel	0.4	0.25	0.25	0.4	0.1	1	healthy	2	top, medium complexity, C. reticulatus preferred bleaching Pavona sp.
33	Chaetodon pelewensis	20-May	9	TAP	Sofitel	0.4	0.25	0.25	0.4	0.1	1	minor bleach	16	top, medium complexity, C. reticulatus preferred bleaching Pavona sp.
33	Chaetodon pelewensis	20-May	9	TAP	Sofitel	0.4	0.25	0.25	0.4	0.1	1	major bleach	15	top, medium complexity, C. reticulatus preferred bleaching Pavona sp.
34	Chaetodon reticulatus	20-May	9	TAP	Sofitel	0.5	0.4	0.25	0.3	0.05	1	healthy	10	top, medium complexity, lots of CCA present
34	Chaetodon reticulatus	20-May	9	TAP	Sofitel	0.5	0.4	0.25	0.3	0.05	1	minor bleach	4	top, medium complexity, lots of CCA present
34	Chaetodon reticulatus	20-May	9	TAP	Sofitel	0.5	0.4	0.25	0.3	0.05	1	major bleach	5	top, medium complexity, lots of CCA present
34a	Chaetodon pelewensis	20-May	9	TAP	Sofitel	0.5	0.4	0.25	0.3	0.05	1	healthy	13	top, medium complexity, lots of CCA present
34a	Chaetodon pelewensis	20-May	9	TAP	Sofitel	0.5	0.4	0.25	0.3	0.05	1	minor bleach	3	top, medium complexity, lots of CCA present
34a	Chaetodon pelewensis	20-May	9	TAP	Sofitel	0.5	0.4	0.25	0.3	0.05	1	major bleach	2	top, medium complexity, lots of CCA present
35a	Chaetodon ornatissimus	20-May	8	TAP	Sofitel	0.8	0.2	0.35	0.3	0.15	1	minor bleach	12	top, medium complexity, P. lacrymatus eating overgrown algae from dead coral
35	Chaetodon ornatissimus	20-May	8	TAP	Sofitel	0.8	0.2	0.35	0.3	0.15	1	major bleach	16	top, medium complexity, P. lacrymatus eating overgrown algae from dead coral
35a	Chaetodon pelewensis	20-May	8	TAP	Sofitel	0.8	0.2	0.35	0.3	0.15	1	major bleach	25	top, medium complexity, P. lacrymatus eating overgrown algae from dead coral
36	Chaetodon reticulatus	20-May	5	TAP	Sofitel	0.7	0.25	0.3	0.3	0.15	1	healthy	15	top, low complexity, lots of Turbinaria, A. pyroferus ate algae overgrowing Pocillopora
36	Chaetodon reticulatus	20-May	5	TAP	Sofitel	0.7	0.25	0.3	0.3	0.15	1	minor bleach	9	top, low complexity, lots of Turbinaria, A. pyroferus ate algae overgrowing Pocillopora
36	Chaetodon reticulatus	20-May	5	TAP	Sofitel	0.7	0.25	0.3	0.3	0.15	1	major bleach	12	top, low complexity, lots of Turbinaria, A. pyroferus ate algae overgrowing Pocillopora
36a	Chaetodon ornatissimus	20-May	5	TAP	Sofitel	0.7	0.25	0.3	0.3	0.15	1	healthy	1	top, low complexity, lots of Turbinaria, A. pyroferus ate algae overgrowing Pocillopora
36a	Chaetodon ornatissimus	20-May	5	TAP	Sofitel	0.7	0.25	0.3	0.3	0.15	1	major bleach	12	top, low complexity, lots of Turbinaria, A. pyroferus ate algae overgrowing Pocillopora
38	Chaetodon pelewensis	20-May	5	TAP	Sofitel	0.5	0.4	0.25	0.25	0.1	1	healthy	6	top, medium complexity
38	Chaetodon pelewensis	20-May	5	TAP	Sofitel	0.5	0.4	0.25	0.25	0.1	1	minor bleach	3	top, medium complexity
39	Chaetodon ornatissimus	20-May	5	TAP	Sofitel	0.5	0.4	0.25	0.25	0.1	1	healthy	35	top, medium complexity, Arothron exclusively bit neon colored bleached Acropora
39	Chaetodon ornatissimus	20-May	5	TAP	Sofitel	0.5	0.4	0.25	0.25	0.1	1	minor bleach	4	top, medium complexity, Arothron exclusively bit neon colored bleached Acropora
39	Chaetodon ornatissimus	20-May	5	TAP	Sofitel	0.5	0.4	0.25	0.25	0.1	1	major bleach	1	top, medium complexity, Arothron exclusively bit neon colored bleached Acropora
39	Chaetodon ornatissimus	20-May	5	TAP	Sofitel	0.5	0.4	0.25	0.25	0.1	1	dead	1	top, medium complexity, Arothron exclusively bit neon colored bleached Acropora
40	Chaetodon pelewensis	20-May	5	TAP	Sofitel	0.4	0.5	0.3	0.15	0.05	1	minor bleach	92	Top, medium complexity
40	Chaetodon pelewensis	20-May	5	TAP	Sofitel	0.4	0.5	0.3	0.15	0.05	1	major bleach	3	Top, medium complexity
41	Chaetodon ornatissimus	20-May	3	TAP	Sofitel	0.8	0.4	0.3	0.1	0.2	1	healthy	18	Top, low complexity
41	Chaetodon ornatissimus	20-May	3	TAP	Sofitel	0.8	0.4	0.3	0.1	0.2	1	minor bleach	4	Top, low complexity
42	Chaetodon pelewensis	21-May	30	TAP	Sofitel	0.7	0.6	0.2	0.1	0.1	1	healthy	7	Slope, high complexity, temp 82F
42	Chaetodon pelewensis	21-May	30	TAP	Sofitel	0.7	0.6	0.2	0.1	0.1	1	minor bleach	14	Slope, high complexity, temp 82F
43	Chaetodon pelewensis	21-May	27	TAP	Sofitel	0.6	0.6	0.15	0.15	0.1	1	healthy	17	Slope, high complexity, temp 82F, C. pelewensis bit bleached Acropora
43	Chaetodon pelewensis	21-May	27	TAP	Sofitel	0.6	0.6	0.15	0.15	0.1	1	minor bleach	5	Slope, high complexity, temp 82F, C. pelewensis bit bleached Acropora
43	Chaetodon pelewensis	21-May	27	TAP	Sofitel	0.6	0.6	0.15	0.15	0.1	1	major bleach	13	Slope, high complexity, temp 82F, C. pelewensis bit bleached Acropora
44	Chaetodon pelewensis	21-May	24	TAP	Sofitel	0.6	0.6	0.15	0.2	0.05	1	healthy	18	slope, high complexity, temp 82F
45	Chaetodon pelewensis	21-May	21	TAP	Sofitel	0.7	0.6	0.15	0.1	0.15	1	healthy	44	slope, high complexity
45	Chaetodon pelewensis	21-May	21	TAP	Sofitel	0.7	0.6	0.15	0.1	0.15	1	healthy	14	slope, high complexity
46	Chaetodon pelewensis	21-May	18	TAP	Sofitel	0.6	0.6	0.25	0.1	0.05	1	healthy	14	slope, high complexity, high Halimeda
46	Chaetodon pelewensis	21-May	18	TAP	Sofitel	0.6	0.6	0.25	0.1	0.05	1	minor bleach	7	slope, high complexity, high Halimeda
46a	Chaetodon ornatissimus	21-May	18	TAP	Sofitel	0.6	0.6	0.25	0.1	0.05	1	healthy	2	slope, high complexity, high Halimeda
46	Chaetodon reticulatus	21-May	18	TAP	Sofitel	0.6	0.6	0.25	0.1	0.05	1	healthy	4	slope, high complexity, high Halimeda
46	Chaetodon reticulatus	21-May	18	TAP	Sofitel	0.6	0.6	0.25	0.1	0.05	1	minor bleach	13	slope, high complexity, high Halimeda
47	Chaetodon pelewensis	21-May	18	TAP	Sofitel	0.6	0.65	0.1	0.1	0.15	1	healthy	26	slope, medium complexity
47	Chaetodon pelewensis	21-May	18	TAP	Sofitel	0.6	0.65	0.1	0.1	0.15	1	minor bleach	2	slope, medium complexity
48	Chaetodon reticulatus	21-May	17	TAP	Sofitel	0.7	0.55	0.25	0.15	0.05	1	healthy	19	slope, medium complexity
48	Chaetodon reticulatus	21-May	17	TAP	Sofitel	0.7	0.55	0.25	0.15	0.05	1	minor bleach	14	slope, medium complexity
48	Chaetodon reticulatus	21-May	17	TAP	Sofitel	0.7	0.55	0.25	0.15	0.05	1	major bleach	3	slope, medium complexity
48a	Chaetodon pelewensis	21-May	17	TAP	Sofitel	0.7	0.55	0.25	0.15	0.05	1	healthy	8	slope, medium complexity
48a	Chaetodon pelewensis	21-May	17	TAP	Sofitel	0.7	0.55	0.25	0.15	0.05	1	minor bleach	34	slope, medium complexity
48a	Chaetodon pelewensis	21-May	17	TAP	Sofitel	0.7	0.55	0.25	0.15	0.05	1	major bleach	5	slope, medium complexity
49a	Chaetodon pelewensis	21-May	12	TAP	Sofitel	0.7	0.6	0.25	0.05	0.1	1	healthy	1	crest, low complexity
49	Chaetodon ornatissimus	21-May	12	TAP	Sofitel	0.7	0.6	0.25	0.05	0.1	1	healthy	6	crest, low complexity
49	Chaetodon ornatissimus	21-May	12	TAP	Sofitel	0.7	0.6	0.25	0.05	0.1	1	major bleach	1	crest, low complexity
50	Chaetodon pelewensis	21-May	9	TAP	Sofitel	0.4	0.35	0.4	0.2	0.05	1	healthy	5	top, medium complexity
51	Chaetodon pelewensis	21-May	6	TAP	Sofitel	0.6	0.2	0.1	0.3	0.4	1	healthy	5	top, high complexity
51	Chaetodon pelewensis	21-May	6	TAP	Sofitel	0.6	0.2	0.1	0.3	0.4	1	minor bleach	16	top, high complexity
51	Chaetodon pelewensis	21-May	6	TAP	Sofitel	0.6	0.2	0.1	0.3	0.4	1	major bleach	19	top, high complexity
51	Chaetodon pelewensis	21-May	6	TAP	Sofitel	0.6	0.2	0.1	0.3	0.4	1	dead	2	top, high complexity
52	Chaetodon reticulatus	21-May	6	TAP	Sofitel	0.5	0.4	0.25	0.3	0.05	1	healthy	1	top, low complexity
52	Chaetodon reticulatus	21-May	6	TAP	Sofitel	0.5	0.4	0.25	0.3	0.05	1	minor bleach	4	top, low complexity
53	Chaetodon ornatissimus	21-May	3	TAP	Sofitel	0.5	0.35	0.4	0.2	0.05	1	healthy	10	top, medium complexity
53	Chaetodon ornatissimus	21-May	3	TAP	Sofitel	0.5	0.35	0.4	0.2	0.05	1	minor bleach	7	top, medium complexity
53	Chaetodon reticulatus	21-May	3	TAP	Sofitel	0.5	0.35	0.4	0.2	0.05	1	healthy	17	top, medium complexity
53	Chaetodon reticulatus	21-May	3	TAP	Sofitel	0.5	0.35	0.4	0.2	0.05	1	minor bleach	7	top, medium complexity
53a	Chaetodon pelewensis	21-May	3	TAP	Sofitel	0.5	0.35	0.4	0.2	0.05	1	major bleach	19	top, medium complexity
54	Chaetodon ornatissimus	21-May	3	TAP	Sofitel	0.8	0.6	0.2	0.1	0.1	1	healthy	10	top, low complexity
56	Chaetodon pelewensis	24-May	29	TAP	Sofitel	0.7	0.7	0.2	0.05	0.05	1	healthy	8	slope, high complexity
56	Chaetodon pelewensis	24-May	29	TAP	Sofitel	0.7	0.7	0.2	0.05	0.05	1	algae/substratum	4	slope, high complexity
57	Chaetodon pelewensis	24-May	24	TAP	Sofitel	0.5	0.6	0.2	0.2	0	1	healthy	15	slope, medium complexity
57	Chaetodon reticulatus	24-May	24	TAP	Sofitel	0.5	0.6	0.2	0.2	0	1	healthy	58	slope, medium complexity
57	Chaetodon reticulatus	24-May	24	TAP	Sofitel	0.5	0.6	0.2	0.2	0	1	minor bleach	15	slope, medium complexity
58	Chaetodon pelewensis	24-May	9	TAP	Sofitel	0.3	0.3	0.45	0.2	0.05	1	healthy	6	top, low complexity
58	Chaetodon pelewensis	24-May	9	TAP	Sofitel	0.3	0.3	0.45	0.2	0.05	1	minor bleach	4	top, low complexity
58	Chaetodon pelewensis	24-May	9	TAP	Sofitel	0.3	0.3	0.45	0.2	0.05	1	major bleach	15	top, low complexity
59	Chaetodon pelewensis	24-May	6	TAP	Sofitel	0.8	0.3	0.2	0.35	0.15	1	dead	9	top, low complexity, juv C. flavicauda bit mostly dead Pocillopora
59	Chaetodon pelewensis	24-May	6	TAP	Sofitel	0.8	0.3	0.2	0.35	0.15	1	healthy	4	top, low complexity, juv C. flavicauda bit mostly dead Pocillopora
60	Chaetodon pelewensis	24-May	6	TAP	Sofitel	0.7	0.4	0.25	0.2	0.15	1	healthy	5	top, low complexity
60	Chaetodon pelewensis	24-May	6	TAP	Sofitel	0.7	0.4	0.25	0.2	0.15	1	minor bleach	2	top, low complexity
60	Chaetodon pelewensis	24-May	6	TAP	Sofitel	0.7	0.4	0.25	0.2	0.15	1	dead	6	top, low complexity
60	Chaetodon reticulatus	24-May	6	TAP	Sofitel	0.7	0.4	0.25	0.2	0.15	1	healthy	30	top, low complexity
60a	Chaetodon reticulatus	24-May	6	TAP	Sofitel	0.7	0.4	0.25	0.2	0.15	1	minor bleach	13	top, low complexity
60a	Chaetodon reticulatus	24-May	6	TAP	Sofitel	0.7	0.4	0.25	0.2	0.15	1	dead	36	top, low complexity
61	Chaetodon ornatissimus	24-May	6	TAP	Sofitel	0.6	0.25	0.3	0.2	0.25	1	healthy	75	top, low complexity, C. reticulatus seemed to prefer bleached Acropora
61	Chaetodon ornatissimus	24-May	6	TAP	Sofitel	0.6	0.25	0.3	0.2	0.25	1	minor bleach	76	top, low complexity, C. reticulatus seemed to prefer bleached Acropora
61	Chaetodon ornatissimus	24-May	6	TAP	Sofitel	0.6	0.25	0.3	0.2	0.25	1	dead	7	top, low complexity, C. reticulatus seemed to prefer bleached Acropora
62	Chaetodon reticulatus	24-May	5	TAP	Sofitel	0.75	0.4	0.3	0.2	0.1	1	healthy	30	top, low complexity
62	Chaetodon reticulatus	24-May	5	TAP	Sofitel	0.75	0.4	0.3	0.2	0.1	1	minor bleach	10	top, low complexity
62a	Chaetodon ornatissimus	24-May	5	TAP	Sofitel	0.75	0.4	0.3	0.2	0.1	1	healthy	2	top, low complexity
63a	Chaetodon ornatissimus	24-May	6	TAP	Sofitel	0.6	0.3	0.3	0.25	0.15	1	minor bleach	25	top, low complexity
63a	Chaetodon ornatissimus	24-May	6	TAP	Sofitel	0.6	0.3	0.3	0.25	0.15	1	healthy	18	top, low complexity
64	Chaetodon ornatissimus	24-May	5	TAP	Sofitel	0.8	0.3	0.35	0.2	0.15	1	healthy	9	top, low complexity, C. flavicauda bit off fire coral
65	Chaetodon pelewensis	23-May	15	LAR	Sofitel	0.6	0.4	0.2	0.2	0.2	1	healthy	20	slope, medium complexity
65	Chaetodon pelewensis	23-May	15	LAR	Sofitel	0.6	0.4	0.2	0.2	0.2	1	minor bleach	5	slope, medium complexity
65	Chaetodon pelewensis	23-May	15	LAR	Sofitel	0.6	0.4	0.2	0.2	0.2	1	major bleach	1	slope, medium complexity
66	Chaetodon pelewensis	23-May	15	LAR	Sofitel	0.6	0.4	0.2	0.2	0.2	1	healthy	37	slope, medium complexity
66	Chaetodon pelewensis	23-May	15	LAR	Sofitel	0.6	0.4	0.2	0.2	0.2	1	minor bleach	2	slope, medium complexity
67	Chaetodon pelewensis	23-May	12	LAR	Sofitel	0.5	0.5	0.2	0.2	0.1	1	healthy	29	slope, medium complexity
67	Chaetodon pelewensis	23-May	12	LAR	Sofitel	0.5	0.5	0.2	0.2	0.1	1	major bleach	6	slope, medium complexity
68	Chaetodon reticulatus	23-May	12	LAR	Sofitel	0.5	0.5	0.15	0.15	0.2	1	healthy	60	slope, medium complexity
69	Chaetodon reticulatus	23-May	6	LAR	Sofitel	0.7	0.4	0.2	0.3	0.1	1	healthy	37	top, low complexity
70	Chaetodon reticulatus	23-May	6	LAR	Sofitel	0.8	0.3	0.35	0.2	0.15	1	healthy	57	top, low complexity
71	Chaetodon ornatissimus	23-May	5	LAR	Sofitel	0.6	0.4	0.2	0.2	0.2	1	healthy	62	top, low complexity
71	Chaetodon ornatissimus	23-May	5	LAR	Sofitel	0.6	0.4	0.2	0.2	0.2	1	minor bleach	4	top, low complexity
72	Chaetodon ornatissimus	23-May	5	LAR	Sofitel	0.6	0.4	0.2	0.2	0.2	1	healthy	46	top, low complexity
72	Chaetodon ornatissimus	23-May	5	LAR	Sofitel	0.6	0.4	0.2	0.2	0.2	1	minor bleach	7	top, low complexity
73	Chaetodon ornatissimus	18-May	32	HTP	Rose Garden	0.75	0.45	0.2	0.25	0.1	1	healthy	2	slope, high complexity
73	Chaetodon ornatissimus	18-May	32	HTP	Rose Garden	0.75	0.45	0.2	0.25	0.1	1	minor bleach	1	slope, high complexity
73	Chaetodon pelewensis	18-May	32	HTP	Rose Garden	0.75	0.45	0.2	0.25	0.1	1	healthy	4	slope, high complexity
74	Chaetodon pelewensis	18-May	24	HTP	Rose Garden	0.8	0.25	0.25	0.4	0.1	1	healthy	19	slope, high complexity, Halimeda appears, eating on both plate and branching corals
74	Chaetodon pelewensis	18-May	24	HTP	Rose Garden	0.8	0.25	0.25	0.4	0.1	1	minor bleach	1	slope, high complexity
74	Chaetodon pelewensis	18-May	24	HTP	Rose Garden	0.8	0.25	0.25	0.4	0.1	1	major bleach	2	slope, high complexity
75	Chaetodon pelewensis	18-May	21	HTP	Rose Garden	0.7	0.15	0.3	0.45	0.1	1	healthy	6	top, high complexity
75	Chaetodon pelewensis	18-May	21	HTP	Rose Garden	0.7	0.15	0.3	0.45	0.1	1	major bleach	3	top, high complexity
75	Chaetodon pelewensis	18-May	21	HTP	Rose Garden	0.7	0.15	0.3	0.45	0.1	1	minor bleach	3	top, high complexity, eating at the edge of the plating coral
75	Chaetodon pelewensis	18-May	21	HTP	Rose Garden	0.7	0.15	0.3	0.45	0.1	1	algae/substratum	2	top, high complexity
76	Chaetodon pelewensis	18-May	18	HTP	Rose Garden	0.8	0.4	0.15	0.35	0.1	1	healthy	30	top, high complexity
76	Chaetodon pelewensis	18-May	18	HTP	Rose Garden	0.8	0.4	0.15	0.35	0.1	1	minor bleach	7	top, high complexity
76	Chaetodon pelewensis	18-May	18	HTP	Rose Garden	0.8	0.4	0.15	0.35	0.1	1	major bleach	5	top, high complexity
77	Chaetodon pelewensis	18-May	15	HTP	Rose Garden	0.5	0.3	0.3	0.35	0.05	1	healthy	23	top, high complexity
77	Chaetodon pelewensis	18-May	15	HTP	Rose Garden	0.5	0.3	0.3	0.35	0.05	1	minor bleach	13	top, high complexity
77	Chaetodon pelewensis	18-May	15	HTP	Rose Garden	0.5	0.3	0.3	0.35	0.05	1	major bleach	1	top, high complexity
77	Chaetodon pelewensis	18-May	15	HTP	Rose Garden	0.5	0.3	0.3	0.35	0.05	1	algae/substratum	11	top, high complexity
78	Chaetodon pelewensis	25-May	42	TAP	Sofitel	0.4	0.85	0.1	0.05	0	1	healthy	17	slope, low complexity
78	Chaetodon ornatissimus	25-May	42	TAP	Sofitel	0.4	0.85	0.1	0.05	0	1	healthy	12	slope, low complexity
78	Chaetodon ornatissimus	25-May	42	TAP	Sofitel	0.4	0.85	0.1	0.05	0	1	minor bleach	1	slope, low complexity
79	Chaetodon pelewensis	25-May	36	TAP	Sofitel	0.2	0.8	0.1	0.05	0.05	1	healthy	42	slope, low complexity
79	Chaetodon pelewensis	25-May	36	TAP	Sofitel	0.2	0.8	0.1	0.05	0.05	1	minor bleach	2	slope, low complexity
79	Chaetodon pelewensis	25-May	36	TAP	Sofitel	0.2	0.8	0.1	0.05	0.05	1	dead	6	slope, low complexity
79	Chaetodon pelewensis	25-May	36	TAP	Sofitel	0.2	0.8	0.1	0.05	0.05	1	algae/substratum	2	slope, low complexity
80	Chaetodon pelewensis	25-May	33	TAP	Sofitel	0.6	0.65	0.2	0.1	0.05	1	healthy	17	slope, low complexity
80	Chaetodon pelewensis	25-May	33	TAP	Sofitel	0.6	0.65	0.2	0.1	0.05	1	major bleach	4	slope, low complexity
81	Chaetodon pelewensis	25-May	26	TAP	Sofitel	0.5	0.65	0.2	0.1	0.05	1	healthy	9	slope, medium complexity
81	Chaetodon pelewensis	25-May	26	TAP	Sofitel	0.5	0.65	0.2	0.1	0.05	1	minor bleach	12	slope, medium complexity
81	Chaetodon pelewensis	25-May	26	TAP	Sofitel	0.5	0.65	0.2	0.1	0.05	1	dead	6	slope, medium complexity
81	Chaetodon pelewensis	25-May	26	TAP	Sofitel	0.5	0.65	0.2	0.1	0.05	1	algae/substratum	5	slope, medium complexity
82	Chaetodon pelewensis	25-May	23	TAP	Sofitel	0.3	0.85	0.05	0.05	0.05	1	healthy	21	slope, low complexity
82	Chaetodon pelewensis	25-May	23	TAP	Sofitel	0.3	0.85	0.05	0.05	0.05	1	minor bleach	1	slope, low complexity
82	Chaetodon pelewensis	25-May	23	TAP	Sofitel	0.3	0.85	0.05	0.05	0.05	1	algae/substratum	10	slope, low complexity
83	Chaetodon pelewensis	25-May	21	TAP	Sofitel	0.7	0.5	0.2	0.25	0.05	1	healthy	19	slope, medium complexity, C. pelewenis seemed to prefer Pavona and Acropora
83	Chaetodon pelewensis	25-May	21	TAP	Sofitel	0.7	0.5	0.2	0.25	0.05	1	minor bleach	17	slope, medium complexity, C. pelewenis seemed to prefer Pavona and Acropora
83	Chaetodon pelewensis	25-May	21	TAP	Sofitel	0.7	0.5	0.2	0.25	0.05	1	algae/substratum	1	slope, medium complexity, C. pelewenis seemed to prefer Pavona and Acropora
84	Chaetodon pelewensis	25-May	19	TAP	Sofitel	0.7	0.65	0.15	0.1	0.1	1	healthy	39	slope, high complexity, Halimeda appears
84	Chaetodon pelewensis	25-May	19	TAP	Sofitel	0.7	0.65	0.15	0.1	0.1	1	minor bleach	17	slope, high complexity, Halimeda appears
85	Chaetodon reticulatus	25-May	18	TAP	Sofitel	0.6	0.65	0.15	0.1	0.1	1	healthy	30	slope, medium complexity
86	Chaetodon ornatissimus	25-May	12	TAP	Sofitel	0.4	0.6	0.15	0.15	0.1	1	healthy	9	crest, medium complexity
86	Chaetodon ornatissimus	25-May	12	TAP	Sofitel	0.4	0.6	0.15	0.15	0.1	1	dead	6	crest, medium complexity
86a	Chaetodon pelewensis	25-May	12	TAP	Sofitel	0.4	0.6	0.15	0.15	0.1	1	healthy	13	crest, medium complexity
86a	Chaetodon pelewensis	25-May	12	TAP	Sofitel	0.4	0.6	0.15	0.15	0.1	1	minor bleach	33	crest, medium complexity
86a	Chaetodon pelewensis	25-May	12	TAP	Sofitel	0.4	0.6	0.15	0.15	0.1	1	major bleach	5	crest, medium complexity
86a	Chaetodon pelewensis	25-May	12	TAP	Sofitel	0.4	0.6	0.15	0.15	0.1	1	algae/substratum	3	crest, medium complexity
87	Chaetodon reticulatus	25-May	8	TAP	Sofitel	0.9	0.3	0.3	0.3	0.1	1	healthy	28	top, high complexity, C. reticulatus bit bleaching Acropora
87	Chaetodon reticulatus	25-May	8	TAP	Sofitel	0.9	0.3	0.3	0.3	0.1	1	minor bleach	35	top, high complexity, C. reticulatus bit bleaching Acropora
88	Chaetodon ornatissimus	25-May	5	TAP	Sofitel	0.7	0.35	0.15	0.25	0.25	1	minor bleach	6	top, high complexity
88	Chaetodon ornatissimus	25-May	5	TAP	Sofitel	0.7	0.35	0.15	0.25	0.25	1	dead	1	top, high complexity
88a	Chaetodon reticulatus	25-May	5	TAP	Sofitel	0.7	0.35	0.15	0.25	0.25	1	healthy	9	top, high complexity
88a	Chaetodon reticulatus	25-May	5	TAP	Sofitel	0.7	0.35	0.15	0.25	0.25	1	minor bleach	9	top, high complexity
89	Chaetodon ornatissimus	25-May	5	TAP	Sofitel	0.7	0.35	0.15	0.25	0.25	1	healthy	23	top, high complexity
92	Chaetodon pelewensis	26-May	32	TAP	Rose Garden	0.5	0.6	0.2	0.15	0.05	1	healthy	39	slope, medium complexity
92	Chaetodon pelewensis	26-May	32	TAP	Rose Garden	0.5	0.6	0.2	0.15	0.05	1	minor bleach	12	slope, medium complexity
93	Chaetodon pelewensis	26-May	31	TAP	Rose Garden	0.4	0.55	0.25	0.15	0.05	1	healthy	7	slope, low complexity
93	Chaetodon pelewensis	26-May	31	TAP	Rose Garden	0.4	0.55	0.25	0.15	0.05	1	minor bleach	37	slope, low complexity
93	Chaetodon pelewensis	26-May	31	TAP	Rose Garden	0.4	0.55	0.25	0.15	0.05	1	dead	1	slope, low complexity
94	Chaetodon pelewensis	26-May	23	TAP	Rose Garden	0.8	0.5	0.25	0.2	0.05	1	healthy	26	slope, low complexity
94	Chaetodon pelewensis	26-May	23	TAP	Rose Garden	0.8	0.5	0.25	0.2	0.05	1	minor bleach	25	slope, low complexity
94	Chaetodon pelewensis	26-May	23	TAP	Rose Garden	0.8	0.5	0.25	0.2	0.05	1	algae/substratum	1	slope, low complexity
95	Chaetodon pelewensis	26-May	23	TAP	Rose Garden	0.8	0.6	0.2	0.15	0.05	1	healthy	15	slope, low complexity
95	Chaetodon pelewensis	26-May	23	TAP	Rose Garden	0.8	0.6	0.2	0.15	0.05	1	minor bleach	4	slope, low complexity
95	Chaetodon pelewensis	26-May	23	TAP	Rose Garden	0.8	0.6	0.2	0.15	0.05	1	major bleach	8	slope, low complexity
96	Chaetodon ornatissimus	26-May	20	TAP	Rose Garden	0.6	0.4	0.5	0.1	0	1	healthy	46	top, medium complexity
96	Chaetodon ornatissimus	26-May	20	TAP	Rose Garden	0.6	0.4	0.5	0.1	0	1	minor bleach	15	top, medium complexity
96	Chaetodon ornatissimus	26-May	20	TAP	Rose Garden	0.6	0.4	0.5	0.1	0	1	major bleach	2	top, medium complexity
96	Chaetodon ornatissimus	26-May	20	TAP	Rose Garden	0.6	0.4	0.5	0.1	0	1	algae/substratum	3	top, medium complexity
97	Chaetodon pelewensis	26-May	17	TAP	Rose Garden	0.4	0.6	0.25	0.1	0.05	1	healthy	14	top, low complexity
97	Chaetodon pelewensis	26-May	17	TAP	Rose Garden	0.4	0.6	0.25	0.1	0.05	1	minor bleach	17	top, low complexity
98	Chaetodon pelewensis	26-May	14	TAP	Rose Garden	0.9	0.4	0.3	0.2	0.1	1	healthy	18	top, low complexity, high Asparagopsis algae
98	Chaetodon pelewensis	26-May	14	TAP	Rose Garden	0.9	0.4	0.3	0.2	0.1	1	minor bleach	24	top, low complexity, high Asparagopsis algae
98	Chaetodon pelewensis	26-May	14	TAP	Rose Garden	0.9	0.4	0.3	0.2	0.1	1	major bleach	9	top, low complexity, high Asparagopsis algae
99	Chaetodon pelewensis	26-May	11	TAP	Rose Garden	0.8	0.2	0.2	0.3	0.3	1	healthy	15	top, medium complexity
99	Chaetodon pelewensis	26-May	11	TAP	Rose Garden	0.8	0.2	0.2	0.3	0.3	1	minor bleach	16	top, medium complexity
99	Chaetodon pelewensis	26-May	11	TAP	Rose Garden	0.8	0.2	0.2	0.3	0.3	1	major bleach	73	top, medium complexity
99	Chaetodon pelewensis	26-May	11	TAP	Rose Garden	0.8	0.2	0.2	0.3	0.3	1	dead	17	top, medium complexity
99a	Chaetodon ornatissimus	26-May	11	TAP	Rose Garden	0.8	0.2	0.2	0.3	0.3	1	healthy	25	top, medium complexity
100	Chaetodon pelewensis	26-May	10	TAP	Rose Garden	0.9	0.15	0.4	0.25	0.2	1	healthy	2	top, medium complexity
100	Chaetodon pelewensis	26-May	10	TAP	Rose Garden	0.9	0.15	0.4	0.25	0.2	1	major bleach	16	top, medium complexity
100	Chaetodon pelewensis	26-May	10	TAP	Rose Garden	0.9	0.15	0.4	0.25	0.2	1	dead	13	top, medium complexity
100	Chaetodon pelewensis	26-May	10	TAP	Rose Garden	0.9	0.15	0.4	0.25	0.2	1	minor bleach	7	top, medium complexity
101	Chaetodon pelewensis	26-May	8	TAP	Rose Garden	0.9	0.15	0.3	0.3	0.25	1	minor bleach	8	top, medium complexity
101	Chaetodon pelewensis	26-May	8	TAP	Rose Garden	0.9	0.15	0.3	0.3	0.25	1	major bleach	53	top, medium complexity
101	Chaetodon pelewensis	26-May	8	TAP	Rose Garden	0.9	0.15	0.3	0.3	0.25	1	dead	14	top, medium complexity
101a	Chaetodon ornatissimus	26-May	8	TAP	Rose Garden	0.9	0.15	0.3	0.3	0.25	1	healthy	6	top, medium complexity
101a	Chaetodon ornatissimus	26-May	8	TAP	Rose Garden	0.9	0.15	0.3	0.3	0.25	1	minor bleach	4	top, medium complexity
102	Chaetodon pelewensis	26-May	5	TAP	Rose Garden	0.8	0.3	0.2	0.25	0.25	1	healthy	25	top, low complexity
102	Chaetodon pelewensis	26-May	5	TAP	Rose Garden	0.8	0.3	0.2	0.25	0.25	1	minor bleach	4	top, low complexity
102	Chaetodon pelewensis	26-May	5	TAP	Rose Garden	0.8	0.3	0.2	0.25	0.25	1	major bleach	3	top, low complexity
102	Chaetodon pelewensis	26-May	5	TAP	Rose Garden	0.8	0.3	0.2	0.25	0.25	1	dead	11	top, low complexity
102a	Chaetodon ornatissimus	26-May	5	TAP	Rose Garden	0.8	0.3	0.2	0.25	0.25	1	healthy	40	top, low complexity
103	Chaetodon reticulatus	26-May	5	TAP	Rose Garden	0.8	0.2	0.2	0.3	0.3	1	healthy	6	top, high complexity
103	Chaetodon reticulatus	26-May	5	TAP	Rose Garden	0.8	0.2	0.2	0.3	0.3	1	minor bleach	6	top, high complexity
103	Chaetodon reticulatus	26-May	5	TAP	Rose Garden	0.8	0.2	0.2	0.3	0.3	1	major bleach	6	top, high complexity
103	Chaetodon reticulatus	26-May	5	TAP	Rose Garden	0.8	0.2	0.2	0.3	0.3	1	dead	9	top, high complexity
103a	Chaetodon pelewensis	26-May	5	TAP	Rose Garden	0.8	0.2	0.2	0.3	0.3	1	healthy	23	top, high complexity
103a	Chaetodon pelewensis	26-May	5	TAP	Rose Garden	0.8	0.2	0.2	0.3	0.3	1	minor bleach	9	top, high complexity
103a	Chaetodon pelewensis	26-May	5	TAP	Rose Garden	0.8	0.2	0.2	0.3	0.3	1	minor bleach	3	top, high complexity
103a	Chaetodon pelewensis	26-May	5	TAP	Rose Garden	0.8	0.2	0.2	0.3	0.3	1	dead	18	top, high complexity
104	Chaetodon reticulatus	26-May	17	TAP	Rose Garden	0.8	0.15	0.35	0.2	0.3	1	healthy	116	top, high complexity
104	Chaetodon reticulatus	26-May	17	TAP	Rose Garden	0.8	0.15	0.35	0.2	0.3	1	algae/substratum	5	top, high complexity
104a	Chaetodon ornatissimus	26-May	17	TAP	Rose Garden	0.8	0.15	0.35	0.2	0.3	1	healthy	16	top, high complexity
104a	Chaetodon ornatissimus	26-May	17	TAP	Rose Garden	0.8	0.15	0.35	0.2	0.3	1	minor bleach	9	top, high complexity
104a	Chaetodon ornatissimus	26-May	17	TAP	Rose Garden	0.8	0.15	0.35	0.2	0.3	1	major bleach	2	top, high complexity
104b	Chaetodon pelewensis	26-May	17	TAP	Rose Garden	0.8	0.15	0.35	0.2	0.3	1	dead	117	top, high complexity
105	Chaetodon ornatissimus	18-May	12	HTP	Rose Garden	0.8	0.35	0.2	0.3	0.15	1	healthy	25	top, high complexity
105	Chaetodon ornatissimus	18-May	12	HTP	Rose Garden	0.8	0.35	0.2	0.3	0.15	1	minor bleach	5	top, high complexity
105a	Chaetodon reticulatus	18-May	12	HTP	Rose Garden	0.8	0.35	0.2	0.3	0.15	1	healthy	26	top, high complexity
105a	Chaetodon reticulatus	18-May	12	HTP	Rose Garden	0.8	0.35	0.2	0.3	0.15	1	minor bleach	7	top, high complexity
105	Chaetodon pelewensis	18-May	12	HTP	Rose Garden	0.8	0.35	0.2	0.3	0.15	1	healthy	9	top, high complexity
105	Chaetodon pelewensis	18-May	12	HTP	Rose Garden	0.8	0.35	0.2	0.3	0.15	1	minor bleach	18	top, high complexity
106	Chaetodon pelewensis	18-May	9	HTP	Rose Garden	0.75	0.25	0.25	0.4	0.1	1	healthy	4	top, high complexity
106	Chaetodon pelewensis	18-May	9	HTP	Rose Garden	0.75	0.25	0.25	0.4	0.1	1	minor bleach	6	top, high complexity
106	Chaetodon pelewensis	18-May	9	HTP	Rose Garden	0.75	0.25	0.25	0.4	0.1	1	major bleach	11	top, high complexity, one individual was only eating on bleached corals
107	Chaetodon pelewensis	18-May	6	HTP	Rose Garden	0.5	0.15	0.2	0.6	0.05	1	healthy	6	top, high complexity
107	Chaetodon pelewensis	18-May	6	HTP	Rose Garden	0.5	0.15	0.2	0.6	0.05	1	minor bleach	4	top, high complexity
107	Chaetodon pelewensis	18-May	6	HTP	Rose Garden	0.5	0.15	0.2	0.6	0.05	1	major bleach	16	top, high complexity
107a	Chaetodon ornatissimus	18-May	6	HTP	Rose Garden	0.5	0.15	0.2	0.6	0.05	1	healthy	14	top, high complexity
107a	Chaetodon ornatissimus	18-May	6	HTP	Rose Garden	0.5	0.15	0.2	0.6	0.05	1	minor bleach	15	top, high complexity
107b	Chaetodon reticulatus	18-May	6	HTP	Rose Garden	0.5	0.15	0.2	0.6	0.05	1	healthy	61	top, high complexity
107b	Chaetodon reticulatus	18-May	6	HTP	Rose Garden	0.5	0.15	0.2	0.6	0.05	1	minor bleach	38	top, high complexity
108	Chaetodon ornatissimus	18-May	4	HTP	Rose Garden	0.7	0.15	0.1	0.6	0.15	1	healthy	5	top, high complexity
108	Chaetodon ornatissimus	18-May	4	HTP	Rose Garden	0.7	0.15	0.1	0.6	0.15	1	minor bleach	2	top, high complexity
108a	Chaetodon pelewensis	18-May	4	HTP	Rose Garden	0.7	0.15	0.1	0.6	0.15	1	major bleach	43	top, high complexity
108a	Chaetodon pelewensis	18-May	4	HTP	Rose Garden	0.7	0.15	0.1	0.6	0.15	1	minor bleach	3	top, high complexity
108a	Chaetodon pelewensis	18-May	4	HTP	Rose Garden	0.7	0.15	0.1	0.6	0.15	1	healthy	9	top, high complexity
108	Chaetodon ornatissimus	18-May	4	HTP	Rose Garden	0.55	0.25	0.1	0.5	0.15	1	healthy	25	top, high complexity
108	Chaetodon ornatissimus	18-May	4	HTP	Rose Garden	0.55	0.25	0.1	0.5	0.15	1	minor bleach	11	top, high complexity
108	Chaetodon ornatissimus	18-May	4	HTP	Rose Garden	0.55	0.25	0.1	0.5	0.15	1	major bleach	5	top, high complexity
108	Chaetodon pelewensis	18-May	4	HTP	Rose Garden	0.55	0.25	0.1	0.5	0.15	1	major bleach	4	top, high complexity
108	Chaetodon reticulatus	18-May	4	HTP	Rose Garden	0.55	0.25	0.1	0.5	0.15	1	healthy	14	top, high complexity
108	Chaetodon reticulatus	18-May	4	HTP	Rose Garden	0.55	0.25	0.1	0.5	0.15	1	minor bleach	9	top, high complexity
108	Chaetodon reticulatus	18-May	4	HTP	Rose Garden	0.55	0.25	0.1	0.5	0.15	1	major bleach	4	top, high complexity
110a	Chaetodon reticulatus	23-May	24	HTP	Sofitel	0.4	0.2	0.1	0.35	0.35	1	healthy	19	slope, high complexity
110	Chaetodon pelewensis	23-May	24	HTP	Sofitel	0.4	0.2	0.1	0.35	0.35	1	healthy	8	slope, high complexity
110	Chaetodon pelewensis	23-May	24	HTP	Sofitel	0.4	0.2	0.1	0.35	0.35	1	minor bleach	2	slope, high complexity
111	Chaetodon pelewensis	23-May	18	HTP	Sofitel	0.35	0.4	0.15	0.4	0.05	1	healthy	19	slope, high complexity
111	Chaetodon pelewensis	23-May	18	HTP	Sofitel	0.35	0.4	0.15	0.4	0.05	1	major bleach	9	slope, high complexity
111	Chaetodon pelewensis	23-May	18	HTP	Sofitel	0.35	0.4	0.15	0.4	0.05	1	minor bleach	6	slope, high complexity
112	Chaetodon pelewensis	23-May	15	HTP	Sofitel	0.5	0.6	0.1	0.25	0.05	1	minor bleach	6	slope, high complexity
112	Chaetodon pelewensis	23-May	15	HTP	Sofitel	0.5	0.6	0.1	0.25	0.05	1	major bleach	2	slope, high complexity
112	Chaetodon pelewensis	23-May	15	HTP	Sofitel	0.5	0.6	0.1	0.25	0.05	1	healthy	6	slope, high complexity
113	Chaetodon pelewensis	23-May	12	HTP	Sofitel	0.6	0.25	0.15	0.5	0.1	1	healthy	11	slope, high complexity
113	Chaetodon pelewensis	23-May	12	HTP	Sofitel	0.6	0.25	0.15	0.5	0.1	1	minor bleach	11	slope, high complexity
113	Chaetodon pelewensis	23-May	12	HTP	Sofitel	0.6	0.25	0.15	0.5	0.1	1	major bleach	11	slope, high complexity
113	Chaetodon pelewensis	23-May	12	HTP	Sofitel	0.6	0.25	0.15	0.5	0.1	1	algae/substratum	3	slope, high complexity
114	Chaetodon reticulatus	23-May	9	HTP	Sofitel	0.75	0.25	0.1	0.6	0.05	1	healthy	41	top, high complexity
114	Chaetodon reticulatus	23-May	9	HTP	Sofitel	0.75	0.25	0.1	0.6	0.05	1	minor bleach	20	top, high complexity
114	Chaetodon reticulatus	23-May	9	HTP	Sofitel	0.75	0.25	0.1	0.6	0.05	1	major bleach	25	top, high complexity
114a	Chaetodon pelewensis	23-May	9	HTP	Sofitel	0.75	0.25	0.1	0.6	0.05	1	healthy	3	top, high complexity
114a	Chaetodon pelewensis	23-May	9	HTP	Sofitel	0.75	0.25	0.1	0.6	0.05	1	major bleach	8	top, high complexity
116	Chaetodon reticulatus	23-May	6	HTP	Sofitel	0.65	0.3	0.3	0.3	0.1	1	healthy	13	top, high complexity
116	Chaetodon reticulatus	23-May	6	HTP	Sofitel	0.65	0.3	0.3	0.3	0.1	1	minor bleach	11	top, high complexity
116	Chaetodon reticulatus	23-May	6	HTP	Sofitel	0.65	0.3	0.3	0.3	0.1	1	major bleach	10	top, high complexity
116a	Chaetodon pelewensis	23-May	6	HTP	Sofitel	0.65	0.3	0.3	0.3	0.1	1	healthy	7	top, high complexity
116a	Chaetodon pelewensis	23-May	6	HTP	Sofitel	0.65	0.3	0.3	0.3	0.1	1	major bleach	8	top, high complexity
117	Chaetodon reticulatus	23-May	4	HTP	Sofitel	0.45	0.25	0.2	0.5	0.05	1	healthy	116	top, high complexity
117	Chaetodon reticulatus	23-May	4	HTP	Sofitel	0.45	0.25	0.2	0.5	0.05	1	minor bleach	15	top, high complexity
117	Chaetodon reticulatus	23-May	4	HTP	Sofitel	0.45	0.25	0.2	0.5	0.05	1	major bleach	6	top, high complexity
118	Chaetodon ornatissimus	23-May	4	HTP	Sofitel	0.5	0.3	0.1	0.55	0.05	1	healthy	26	top, high complexity
118	Chaetodon ornatissimus	23-May	4	HTP	Sofitel	0.5	0.3	0.1	0.55	0.05	1	major bleach	2	top, high complexity
119	Chaetodon pelewensis	24-May	33	HTP	Sofitel	0.4	0.5	0.15	0.25	0.1	1	healthy	12	slope, high complexity
120a	Chaetodon reticulatus	24-May	25	HTP	Sofitel	0.6	0.45	0.15	0.3	0.1	1	healthy	6	slope, high complexity
120	Chaetodon pelewensis	24-May	25	HTP	Sofitel	0.6	0.45	0.15	0.3	0.1	1	healthy	25	slope, high complexity
120	Chaetodon pelewensis	24-May	25	HTP	Sofitel	0.6	0.45	0.15	0.3	0.1	1	minor bleach	6	slope, high complexity
120	Chaetodon pelewensis	24-May	25	HTP	Sofitel	0.6	0.45	0.15	0.3	0.1	1	dead	1	slope, high complexity
121	Chaetodon pelewensis	24-May	15	HTP	Sofitel	0.6	0.55	0.1	0.3	0.05	1	healthy	26	slope, high complexity
121	Chaetodon pelewensis	24-May	15	HTP	Sofitel	0.6	0.55	0.1	0.3	0.05	1	minor bleach	6	slope, high complexity
121	Chaetodon pelewensis	24-May	15	HTP	Sofitel	0.6	0.55	0.1	0.3	0.05	1	major bleach	7	slope, high complexity
