# Supplementary material for: Disturbance and distribution gradients influence resource availability and feeding behaviours in corallivore fishes following a warm-water anomaly
Source: Sci Rep. 2021 Dec 8;11:23656. doi: 10.1038/s41598-021-03061-w (PMC8654952; doi:10.1038/s41598-021-03061-w)
Supplement: Supplementary file 3 — Supplementary Information 3. [file 41598_2021_3061_MOESM3_ESM.csv]

Rep	Date	Depth_ft	Depthm	Diver	Site	Genus	Healthyn	MinorBleachn	MajorBleachn	Deadn	Total Colonies	HealthyProp	MinorBleachProp	MajorBleachProp	DeadProp
1	23-May	90	27	WRS	Sofitel	Acropora	0	3	2	0	5	0	0.6	0.4	0
1	23-May	90	27	WRS	Sofitel	Pocillopora	34	1	1	0	36	0.94	0.03	0.03	0
1	23-May	90	27	WRS	Sofitel	Montipora	7	0	7	0	14	0.5	0	0.5	0
1	23-May	90	27	WRS	Sofitel	Montastrea	0	0	9	2	11	0	0	0.82	0.18
1	23-May	90	27	WRS	Sofitel	Fungia	24	0	2	0	26	0.92	0	0.08	0
2	23-May	80	24	WRS	Sofitel	Acropora	0	4	0	0	4	0	1	0	0
2	23-May	80	24	WRS	Sofitel	Pocillopora	27	1	1	0	29	0.93	0.03	0.03	0
2	23-May	80	24	WRS	Sofitel	Montipora	0	0	4	0	4	0	0	1	0
2	23-May	80	24	WRS	Sofitel	Pachyseris	1	1	1	0	3	0.33	0.33	0.33	0
2	23-May	80	24	WRS	Sofitel	Fungia	26	0	2	0	28	0.93	0	0.07	0
3	23-May	60	18	WRS	Sofitel	Acropora	2	2	13	0	17	0.12	0.12	0.76	0
3	23-May	60	18	WRS	Sofitel	Pocillopora	30	0	1	0	31	0.97	0	0.03	0
3	23-May	60	18	WRS	Sofitel	Montipora	10	0	5	0	15	0.67	0	0.33	0
3	23-May	60	18	WRS	Sofitel	Pachyseris	0	0	1	0	1	0	0	1	0
3	23-May	60	18	WRS	Sofitel	Fungia	7	2	3	0	12	0.58	0.17	0.25	0
3	23-May	60	18	WRS	Sofitel	Pavona	8	2	0	0	10	0.8	0.2	0	0
4	23-May	50	15	WRS	Sofitel	Acropora	1	1	16	5	23	0.04	0.04	0.7	0.22
4	23-May	50	15	WRS	Sofitel	Pocillopora	20	4	1	2	27	0.74	0.15	0.04	0.07
4	23-May	50	15	WRS	Sofitel	Montipora	4	0	3	0	7	0.57	0	0.43	0
4	23-May	50	15	WRS	Sofitel	Pachyseris	3	0	0	0	3	1	0	0	0
4	23-May	50	15	WRS	Sofitel	Pavona	6	0	0	0	6	1	0	0	0
4	23-May	50	15	WRS	Sofitel	Montastrea	3	0	6	1	10	0.3	0	0.6	0.1
4	23-May	50	15	WRS	Sofitel	Porites	2	0	0	0	2	1	0	0	0
5	23-May	40	12	WRS	Sofitel	Acropora	1	4	15	11	31	0.03	0.13	0.48	0.35
5	23-May	40	12	WRS	Sofitel	Pocillopora	26	5	2	4	37	0.7	0.14	0.05	0.11
5	23-May	40	12	WRS	Sofitel	Pachyseris	1	1	0	0	2	0.5	0.5	0	0
5	23-May	40	12	WRS	Sofitel	Montastrea	2	4	1	2	9	0.22	0.44	0.11	0.22
5	23-May	40	12	WRS	Sofitel	Montipora	3	3	3	1	10	0.3	0.3	0.3	0.1
5	23-May	40	12	WRS	Sofitel	Porites	4	0	0	0	4	1	0	0	0
5	23-May	40	12	WRS	Sofitel	Fungia	2	0	4	0	6	0.33	0	0.67	0
5	23-May	40	12	WRS	Sofitel	Pavona	6	0	0	0	6	1	0	0	0
6	23-May	20	6	WRS	Sofitel	Acropora	0	0	29	4	33	0	0	0.88	0.12
6	23-May	20	6	WRS	Sofitel	Pocillopora	50	18	0	32	100	0.5	0.18	0	0.32
6	23-May	20	6	WRS	Sofitel	Porites	11	0	0	0	11	1	0	0	0
6	23-May	20	6	WRS	Sofitel	Montastrea	1	3	6	1	11	0.09	0.27	0.55	0.09
6	23-May	20	6	WRS	Sofitel	Montipora	3	3	11	0	17	0.18	0.18	0.65	0
6	23-May	20	6	WRS	Sofitel	Pavona	8	0	0	0	8	1	0	0	0
7	23-May	15	5	WRS	Sofitel	Acropora	0	3	18	5	26	0	0.12	0.69	0.19
7	23-May	15	5	WRS	Sofitel	Pocillopora	46	8	2	19	75	0.61	0.11	0.03	0.25
7	23-May	15	5	WRS	Sofitel	Montipora	2	1	26	1	30	0.07	0.03	0.87	0.03
7	23-May	15	5	WRS	Sofitel	Porites	14	0	0	0	14	1	0	0	0
7	23-May	15	5	WRS	Sofitel	Montastrea	6	5	2	1	14	0.43	0.36	0.14	0.07
7	23-May	15	5	WRS	Sofitel	Pavona	6	0	0	0	6	1	0	0	0
8	23-May	15	5	WRS	Sofitel	Acropora	0	0	24	4	28	0	0	0.86	0.14
8	23-May	15	5	WRS	Sofitel	Pocillopora	60	19	19	14	112	0.54	0.17	0.17	0.13
8	23-May	15	5	WRS	Sofitel	Montipora	0	0	19	2	21	0	0	0.9	0.1
8	23-May	15	5	WRS	Sofitel	Porites	8	2	0	0	10	0.8	0.2	0	0
8	23-May	15	5	WRS	Sofitel	Montastrea	1	9	2	1	13	0.08	0.69	0.15	0.08
8	23-May	15	5	WRS	Sofitel	Pavona	14	0	0	0	14	1	0	0	0
9	24-May	140	42	WRS	Sofitel	Porites	8	0	0	0	8	1	0	0	0
9	24-May	140	42	WRS	Sofitel	Pavona	1	0	0	0	1	1	0	0	0
9	24-May	140	42	WRS	Sofitel	Montipora	0	1	0	0	1	0	1	0	0
9	24-May	140	42	WRS	Sofitel	Pocillopora	19	0	0	0	19	1	0	0	0
9	24-May	140	42	WRS	Sofitel	Acropora	2	0	0	0	2	1	0	0	0
10	24-May	140	42	WRS	Sofitel	Pocillopora	8	0	0	0	8	1	0	0	0
10	24-May	140	42	WRS	Sofitel	Acropora	6	0	0	0	6	1	0	0	0
10	24-May	140	42	WRS	Sofitel	Pachyseris	4	0	0	0	4	1	0	0	0
10	24-May	140	42	WRS	Sofitel	Pavona	19	0	0	0	19	1	0	0	0
10	24-May	140	42	WRS	Sofitel	Montipora	0	1	2	0	3	0	0.33	0.67	0
10	24-May	140	42	WRS	Sofitel	Porites	3	0	0	0	3	1	0	0	0
11	24-May	130	39	WRS	Sofitel	Pocillopora	14	0	0	0	14	1	0	0	0
11	24-May	130	39	WRS	Sofitel	Acropora	8	0	0	0	8	1	0	0	0
11	24-May	130	39	WRS	Sofitel	Montipora	0	1	3	0	4	0	0.25	0.75	0
11	24-May	130	39	WRS	Sofitel	Pachyseris	4	0	0	0	4	1	0	0	0
11	24-May	130	39	WRS	Sofitel	Porites	7	0	0	0	7	1	0	0	0
12	24-May	120	36	WRS	Sofitel	Acropora	15	0	0	0	15	1	0	0	0
12	24-May	120	36	WRS	Sofitel	Pocillopora	16	3	0	0	19	0.84	0.16	0	0
12	24-May	120	36	WRS	Sofitel	Montipora	0	1	7	0	8	0	0.13	0.88	0
12	24-May	120	36	WRS	Sofitel	Pachyseris	4	0	1	0	5	0.8	0	0.2	0
12	24-May	120	36	WRS	Sofitel	Porites	19	0	0	0	19	1	0	0	0
13	24-May	110	33	WRS	Sofitel	Montipora	0	0	12	0	12	0	0	1	0
13	24-May	110	33	WRS	Sofitel	Acropora	2	0	3	0	5	0.4	0	0.6	0
13	24-May	110	33	WRS	Sofitel	Pocillopora	18	0	0	0	18	1	0	0	0
13	24-May	110	33	WRS	Sofitel	Fungia	14	0	0	0	14	1	0	0	0
13	24-May	110	33	WRS	Sofitel	Pavona	11	0	0	0	11	1	0	0	0
13	24-May	110	33	WRS	Sofitel	Pachyseris	3	0	0	0	3	1	0	0	0
14	24-May	100	30	WRS	Sofitel	Acropora	4	0	5	0	9	0.44	0	0.56	0
14	24-May	100	30	WRS	Sofitel	Pocillopora	30	1	0	3	34	0.88	0.03	0	0.09
14	24-May	100	30	WRS	Sofitel	Montastrea	0	0	5	0	5	0	0	1	0
14	24-May	100	30	WRS	Sofitel	Porites	33	0	0	0	33	1	0	0	0
14	24-May	100	30	WRS	Sofitel	Montipora	0	0	19	0	19	0	0	1	0
14	24-May	100	30	WRS	Sofitel	Pachyseris	3	0	0	0	3	1	0	0	0
14	24-May	100	30	WRS	Sofitel	Pavona	0	2	0	1	3	0	0.67	0	0.33
15	24-May	90	27	WRS	Sofitel	Acropora	3	1	4	1	9	0.33	0.11	0.44	0.11
15	24-May	90	27	WRS	Sofitel	Pocillopora	14	1	0	1	16	0.88	0.06	0	0.06
15	24-May	90	27	WRS	Sofitel	Porites	10	0	0	0	10	1	0	0	0
15	24-May	90	27	WRS	Sofitel	Montastrea	0	0	6	2	8	0	0	0.75	0.25
15	24-May	90	27	WRS	Sofitel	Pavona	3	0	3	0	6	0.5	0	0.5	0
15	24-May	90	27	WRS	Sofitel	Fungia	5	11	3	0	19	0.26	0.58	0.16	0
15	24-May	90	27	WRS	Sofitel	Montipora	0	0	7	0	7	0	0	1	0
16	24-May	80	24	WRS	Sofitel	Acropora	4	3	7	2	16	0.25	0.19	0.44	0.13
16	24-May	80	24	WRS	Sofitel	Pocillopora	18	3	0	1	22	0.82	0.14	0	0.05
16	24-May	80	24	WRS	Sofitel	Montastrea	0	0	2	7	9	0	0	0.22	0.78
16	24-May	80	24	WRS	Sofitel	Pavona	6	1	5	0	12	0.5	0.08	0.42	0
16	24-May	80	24	WRS	Sofitel	Porites	12	0	0	0	12	1	0	0	0
16	24-May	80	24	WRS	Sofitel	Montipora	2	0	2	0	4	0.5	0	0.5	0
17	24-May	70	21	WRS	Sofitel	Acropora	0	3	9	3	15	0	0.2	0.6	0.2
17	24-May	70	21	WRS	Sofitel	Pocillopora	28	1	0	0	29	0.97	0.03	0	0
17	24-May	70	21	WRS	Sofitel	Porites	7	0	0	0	7	1	0	0	0
17	24-May	70	21	WRS	Sofitel	Montastrea	0	1	4	5	10	0	0.1	0.4	0.5
17	24-May	70	21	WRS	Sofitel	Montipora	1	0	1	3	5	0.2	0	0.2	0.6
17	24-May	70	21	WRS	Sofitel	Fungia	15	2	1	0	18	0.83	0.11	0.06	0
17	24-May	70	21	WRS	Sofitel	Pavona	8	1	1	0	10	0.8	0.1	0.1	0
18	24-May	60	18	WRS	Sofitel	Acropora	1	0	9	0	10	0.1	0	0.9	0
18	24-May	60	18	WRS	Sofitel	Pocillopora	24	0	0	0	24	1	0	0	0
18	24-May	60	18	WRS	Sofitel	Montastrea	4	0	6	0	10	0.4	0	0.6	0
18	24-May	60	18	WRS	Sofitel	Montipora	1	0	5	0	6	0.17	0	0.83	0
18	24-May	60	18	WRS	Sofitel	Porites	5	0	0	0	5	1	0	0	0
18	24-May	60	18	WRS	Sofitel	Fungia	4	0	0	0	4	1	0	0	0
18	24-May	60	18	WRS	Sofitel	Pavona	4	1	1	0	6	0.67	0.17	0.17	0
19	24-May	50	15	WRS	Sofitel	Pocillopora	27	3	7	0	37	0.73	0.08	0.19	0
19	24-May	50	15	WRS	Sofitel	Acropora	0	2	10	1	13	0	0.15	0.77	0.08
19	24-May	50	15	WRS	Sofitel	Montastrea	2	2	5	0	9	0.22	0.22	0.56	0
19	24-May	50	15	WRS	Sofitel	Montipora	1	4	0	0	5	0.2	0.8	0	0
19	24-May	50	15	WRS	Sofitel	Porites	2	0	0	0	2	1	0	0	0
19	24-May	50	15	WRS	Sofitel	Pavona	15	2	1	0	18	0.83	0.11	0.06	0
19	24-May	50	15	WRS	Sofitel	Fungia	1	4	1	0	6	0.17	0.67	0.17	0
20	24-May	40	12	WRS	Sofitel	Acropora	2	0	26	2	30	0.07	0	0.87	0.07
20	24-May	40	12	WRS	Sofitel	Pocillopora	35	10	9	1	55	0.64	0.18	0.16	0.02
20	24-May	40	12	WRS	Sofitel	Montastrea	3	6	8	0	17	0.18	0.35	0.47	0
20	24-May	40	12	WRS	Sofitel	Pavona	18	0	2	0	20	0.9	0	0.1	0
20	24-May	40	12	WRS	Sofitel	Fungia	4	6	6	0	16	0.25	0.38	0.38	0
20	24-May	40	12	WRS	Sofitel	Montipora	0	4	5	2	11	0	0.36	0.45	0.18
20	24-May	40	12	WRS	Sofitel	Porites	2	0	2	0	4	0.5	0	0.5	0
21	24-May	20	6	WRS	Sofitel	Acropora	1	1	52	18	72	0.01	0.01	0.72	0.25
21	24-May	20	6	WRS	Sofitel	Pocillopora	89	12	12	28	141	0.63	0.09	0.09	0.2
21	24-May	20	6	WRS	Sofitel	Montipora	2	5	38	0	45	0.04	0.11	0.84	0
21	24-May	20	6	WRS	Sofitel	Porites	23	0	0	0	23	1	0	0	0
21	24-May	20	6	WRS	Sofitel	Montastrea	7	11	13	0	31	0.23	0.35	0.42	0
21	24-May	20	6	WRS	Sofitel	Pavona	31	1	0	0	32	0.97	0.03	0	0
22	24-May	15	5	WRS	Sofitel	Acropora	0	0	15	1	16	0	0	0.94	0.06
22	24-May	15	5	WRS	Sofitel	Pocillopora	63	8	13	13	97	0.65	0.08	0.13	0.13
22	24-May	15	5	WRS	Sofitel	Montipora	1	2	10	0	13	0.08	0.15	0.77	0
22	24-May	15	5	WRS	Sofitel	Porites	9	0	0	0	9	1	0	0	0
22	24-May	15	5	WRS	Sofitel	Montastrea	3	8	2	0	13	0.23	0.62	0.15	0
22	24-May	15	5	WRS	Sofitel	Pavona	6	0	0	0	6	1	0	0	0
23	24-May	15	5	WRS	Sofitel	Acropora	0	2	38	5	45	0	0.04	0.84	0.11
23	24-May	15	5	WRS	Sofitel	Pocillopora	118	9	16	27	170	0.69	0.05	0.09	0.16
23	24-May	15	5	WRS	Sofitel	Porites	10	0	0	0	10	1	0	0	0
23	24-May	15	5	WRS	Sofitel	Montastrea	2	16	7	0	25	0.08	0.64	0.28	0
23	24-May	15	5	WRS	Sofitel	Montipora	0	2	22	0	24	0	0.08	0.92	0
23	24-May	15	5	WRS	Sofitel	Pavona	12	0	0	0	12	1	0	0	0
24	25-May	160	48	WRS	Sofitel	Pachyseris	11	0	0	0	11	1	0	0	0
24	25-May	160	48	WRS	Sofitel	Fungia	7	0	0	0	7	1	0	0	0
24	25-May	160	48	WRS	Sofitel	Montipora	3	0	0	0	3	1	0	0	0
24	25-May	160	48	WRS	Sofitel	Leptoseris	6	0	0	0	6	1	0	0	0
24	25-May	160	48	WRS	Sofitel	Acropora	1	0	0	0	1	1	0	0	0
24	25-May	160	48	WRS	Sofitel	Porites	2	0	0	0	2	1	0	0	0
25	25-May	150	45	WRS	Sofitel	Fungia	10	4	1	0	15	0.67	0.27	0.07	0
25	25-May	150	45	WRS	Sofitel	Pachyseris	4	0	0	0	4	1	0	0	0
25	25-May	150	45	WRS	Sofitel	Pavona	12	0	0	0	12	1	0	0	0
25	25-May	150	45	WRS	Sofitel	Porites	4	0	0	0	4	1	0	0	0
25	25-May	150	45	WRS	Sofitel	Montipora	4	1	0	0	5	0.8	0.2	0	0
26	25-May	140	42	WRS	Sofitel	Pocillopora	21	1	0	0	22	0.95	0.05	0	0
26	25-May	140	42	WRS	Sofitel	Porites	4	0	0	0	4	1	0	0	0
26	25-May	140	42	WRS	Sofitel	Acropora	10	0	0	0	10	1	0	0	0
26	25-May	140	42	WRS	Sofitel	Montipora	2	0	0	0	2	1	0	0	0
26	25-May	140	42	WRS	Sofitel	Fungia	10	1	0	0	11	0.91	0.09	0	0
26	25-May	140	42	WRS	Sofitel	Pachyseris	5	0	0	0	5	1	0	0	0
27	25-May	120	36	WRS	Sofitel	Acropora	5	2	0	0	7	0.71	0.29	0	0
27	25-May	120	36	WRS	Sofitel	Montipora	0	0	13	0	13	0	0	1	0
27	25-May	120	36	WRS	Sofitel	Porites	15	0	0	0	15	1	0	0	0
27	25-May	120	36	WRS	Sofitel	Fungia	18	0	0	0	18	1	0	0	0
27	25-May	120	36	WRS	Sofitel	Pocillopora	14	1	0	0	15	0.93	0.07	0	0
27	25-May	120	36	WRS	Sofitel	Pachyseris	1	1	1	0	3	0.33	0.33	0.33	0
28	25-May	110	33	WRS	Sofitel	Montipora	0	0	9	0	9	0	0	1	0
28	25-May	110	33	WRS	Sofitel	Pocillopora	17	0	0	0	17	1	0	0	0
28	25-May	110	33	WRS	Sofitel	Acropora	7	0	3	0	10	0.7	0	0.3	0
28	25-May	110	33	WRS	Sofitel	Fungia	30	0	0	0	30	1	0	0	0
28	25-May	110	33	WRS	Sofitel	Pachyseris	4	1	0	0	5	0.8	0.2	0	0
28	25-May	110	33	WRS	Sofitel	Pavona	8	1	0	0	9	0.89	0.11	0	0
28	25-May	110	33	WRS	Sofitel	Porites	6	0	0	0	6	1	0	0	0
29	25-May	90	27	WRS	Sofitel	Acropora	0	1	13	0	14	0	0.07	0.93	0
29	25-May	90	27	WRS	Sofitel	Pocillopora	32	2	0	0	34	0.94	0.06	0	0
29	25-May	90	27	WRS	Sofitel	Montipora	0	0	11	0	11	0	0	1	0
29	25-May	90	27	WRS	Sofitel	Fungia	30	4	0	0	34	0.88	0.12	0	0
29	25-May	90	27	WRS	Sofitel	Montastrea	0	1	6	0	7	0	0.14	0.86	0
29	25-May	90	27	WRS	Sofitel	Porites	12	0	0	0	12	1	0	0	0
29	25-May	90	27	WRS	Sofitel	Pachyseris	1	0	0	0	1	1	0	0	0
30	25-May	80	24	WRS	Sofitel	Acropora	1	1	5	0	7	0.14	0.14	0.71	0
30	25-May	80	24	WRS	Sofitel	Pocillopora	23	3	2	0	28	0.82	0.11	0.07	0
30	25-May	80	24	WRS	Sofitel	Porites	5	2	0	0	7	0.71	0.29	0	0
30	25-May	80	24	WRS	Sofitel	Montastrea	1	0	12	0	13	0.08	0	0.92	0
30	25-May	80	24	WRS	Sofitel	Montipora	2	1	3	0	6	0.33	0.17	0.5	0
30	25-May	80	24	WRS	Sofitel	Pavona	8	2	1	0	11	0.73	0.18	0.09	0
30	25-May	80	24	WRS	Sofitel	Fungia	3	2	2	0	7	0.43	0.29	0.29	0
30	25-May	80	24	WRS	Sofitel	Pachyseris	0	1	0	0	1	0	1	0	0
31	25-May	60	18	WRS	Sofitel	Porites	12	0	0	0	12	1	0	0	0
31	25-May	60	18	WRS	Sofitel	Montipora	2	0	3	0	5	0.4	0	0.6	0
31	25-May	60	18	WRS	Sofitel	Acropora	1	2	13	1	17	0.06	0.12	0.76	0.06
31	25-May	60	18	WRS	Sofitel	Pocillopora	40	2	2	0	44	0.91	0.05	0.05	0
31	25-May	60	18	WRS	Sofitel	Fungia	8	8	5	0	21	0.38	0.38	0.24	0
31	25-May	60	18	WRS	Sofitel	Montastrea	5	1	6	0	12	0.42	0.08	0.5	0
32	25-May	50	15	WRS	Sofitel	Acropora	0	3	24	0	27	0	0.11	0.89	0
32	25-May	50	15	WRS	Sofitel	Pocillopora	45	2	2	2	51	0.88	0.04	0.04	0.04
32	25-May	50	15	WRS	Sofitel	Montastrea	4	2	11	1	18	0.22	0.11	0.61	0.06
32	25-May	50	15	WRS	Sofitel	Montipora	2	0	5	0	7	0.29	0	0.71	0
32	25-May	50	15	WRS	Sofitel	Fungia	11	4	9	0	24	0.46	0.17	0.38	0
32	25-May	50	15	WRS	Sofitel	Pavona	17	0	0	0	17	1	0	0	0
32	25-May	50	15	WRS	Sofitel	Porites	4	0	0	0	4	1	0	0	0
33	25-May	40	12	WRS	Sofitel	Pocillopora	21	4	7	1	33	0.64	0.12	0.21	0.03
33	25-May	40	12	WRS	Sofitel	Acropora	1	0	8	0	9	0.11	0	0.89	0
33	25-May	40	12	WRS	Sofitel	Montipora	0	2	3	0	5	0	0.4	0.6	0
33	25-May	40	12	WRS	Sofitel	Montastrea	3	2	3	0	8	0.38	0.25	0.38	0
33	25-May	40	12	WRS	Sofitel	Pavona	21	0	0	0	21	1	0	0	0
33	25-May	40	12	WRS	Sofitel	Fungia	3	2	2	0	7	0.43	0.29	0.29	0
33	25-May	40	12	WRS	Sofitel	Porites	2	0	0	0	2	1	0	0	0
34	25-May	30	9	WRS	Sofitel	Acropora	0	0	15	5	20	0	0	0.75	0.25
34	25-May	30	9	WRS	Sofitel	Pocillopora	17	1	8	2	28	0.61	0.04	0.29	0.07
34	25-May	30	9	WRS	Sofitel	Porites	3	1	0	0	4	0.75	0.25	0	0
34	25-May	30	9	WRS	Sofitel	Montastrea	3	3	8	0	14	0.21	0.21	0.57	0
34	25-May	30	9	WRS	Sofitel	Montipora	2	0	2	0	4	0.5	0	0.5	0
34	25-May	30	9	WRS	Sofitel	Pavona	12	0	0	0	12	1	0	0	0
35	25-May	30	9	WRS	Sofitel	Acropora	0	0	14	5	19	0	0	0.74	0.26
35	25-May	30	9	WRS	Sofitel	Pocillopora	21	5	12	5	43	0.49	0.12	0.28	0.12
35	25-May	30	9	WRS	Sofitel	Montastrea	9	6	3	0	18	0.5	0.33	0.17	0
35	25-May	30	9	WRS	Sofitel	Porites	4	0	0	0	4	1	0	0	0
35	25-May	30	9	WRS	Sofitel	Montipora	0	2	6	0	8	0	0.25	0.75	0
35	25-May	30	9	WRS	Sofitel	Pavona	8	0	0	0	8	1	0	0	0
35	25-May	30	9	WRS	Sofitel	Fungia	3	4	1	0	8	0.38	0.5	0.13	0
36	25-May	30	9	WRS	Sofitel	Acropora	0	1	11	3	15	0	0.07	0.73	0.2
36	25-May	30	9	WRS	Sofitel	Pocillopora	11	2	8	2	23	0.48	0.09	0.35	0.09
36	25-May	30	9	WRS	Sofitel	Montipora	2	0	3	0	5	0.4	0	0.6	0
36	25-May	30	9	WRS	Sofitel	Montastrea	4	6	7	0	17	0.24	0.35	0.41	0
36	25-May	30	9	WRS	Sofitel	Porites	3	0	0	0	3	1	0	0	0
36	25-May	30	9	WRS	Sofitel	Pavona	4	0	0	0	4	1	0	0	0
37	25-May	20	6	WRS	Sofitel	Acropora	0	1	10	0	11	0	0.09	0.91	0
37	25-May	20	6	WRS	Sofitel	Pocillopora	32	3	11	5	51	0.63	0.06	0.22	0.1
37	25-May	20	6	WRS	Sofitel	Porites	4	0	0	0	4	1	0	0	0
37	25-May	20	6	WRS	Sofitel	Montipora	1	1	5	0	7	0.14	0.14	0.71	0
37	25-May	20	6	WRS	Sofitel	Montastrea	6	1	0	0	7	0.86	0.14	0	0
37	25-May	20	6	WRS	Sofitel	Pavona	6	0	0	0	6	1	0	0	0
37	25-May	20	6	WRS	Sofitel	Fungia	2	2	0	0	4	0.5	0.5	0	0
38	25-May	20	6	WRS	Sofitel	Acropora	1	0	15	5	21	0.05	0	0.71	0.24
38	25-May	20	6	WRS	Sofitel	Pocillopora	21	5	11	7	44	0.48	0.11	0.25	0.16
38	25-May	20	6	WRS	Sofitel	Montastrea	10	1	9	0	20	0.5	0.05	0.45	0
38	25-May	20	6	WRS	Sofitel	Pavona	17	0	0	0	17	1	0	0	0
38	25-May	20	6	WRS	Sofitel	Montipora	0	0	5	0	5	0	0	1	0
38	25-May	20	6	WRS	Sofitel	Porites	6	0	0	0	6	1	0	0	0
38	25-May	20	6	WRS	Sofitel	Fungia	0	0	3	0	3	0	0	1	0
39	26-May	110	33	WRS	Rose Garden	Acropora	5	2	1	0	8	0.63	0.25	0.13	0
39	26-May	110	33	WRS	Rose Garden	Pocillopora	8	0	3	0	11	0.73	0	0.27	0
39	26-May	110	33	WRS	Rose Garden	Porites	1	0	0	0	1	1	0	0	0
39	26-May	110	33	WRS	Rose Garden	Montipora	0	0	3	0	3	0	0	1	0
39	26-May	110	33	WRS	Rose Garden	Pavona	0	0	7	0	7	0	0	1	0
39	26-May	110	33	WRS	Rose Garden	Fungia	1	1	0	0	2	0.5	0.5	0	0
40	26-May	100	30	WRS	Rose Garden	Acropora	2	4	4	0	10	0.2	0.4	0.4	0
40	26-May	100	30	WRS	Rose Garden	Pocillopora	20	0	0	0	20	1	0	0	0
40	26-May	100	30	WRS	Rose Garden	Pavona	4	0	8	0	12	0.33	0	0.67	0
40	26-May	100	30	WRS	Rose Garden	Fungia	10	0	2	0	12	0.83	0	0.17	0
41	26-May	80	24	WRS	Rose Garden	Acropora	2	0	2	0	4	0.5	0	0.5	0
41	26-May	80	24	WRS	Rose Garden	Pocillopora	13	1	2	0	16	0.81	0.06	0.13	0
41	26-May	80	24	WRS	Rose Garden	Porites	8	4	0	0	12	0.67	0.33	0	0
41	26-May	80	24	WRS	Rose Garden	Pavona	3	0	4	0	7	0.43	0	0.57	0
41	26-May	80	24	WRS	Rose Garden	Montastrea	0	0	4	0	4	0	0	1	0
41	26-May	80	24	WRS	Rose Garden	Montipora	0	0	4	0	4	0	0	1	0
41	26-May	80	24	WRS	Rose Garden	Fungia	10	7	4	0	21	0.48	0.33	0.19	0
42	26-May	70	21	WRS	Rose Garden	Acropora	3	1	2	0	6	0.5	0.17	0.33	0
42	26-May	70	21	WRS	Rose Garden	Pocillopora	14	4	2	0	20	0.7	0.2	0.1	0
42	26-May	70	21	WRS	Rose Garden	Montipora	0	0	2	0	2	0	0	1	0
42	26-May	70	21	WRS	Rose Garden	Fungia	4	1	7	0	12	0.33	0.08	0.58	0
42	26-May	70	21	WRS	Rose Garden	Porites	11	0	0	0	11	1	0	0	0
42	26-May	70	21	WRS	Rose Garden	Pavona	2	2	1	0	5	0.4	0.4	0.2	0
43	26-May	60	18	WRS	Rose Garden	Acropora	4	1	12	1	18	0.22	0.06	0.67	0.06
43	26-May	60	18	WRS	Rose Garden	Pocillopora	25	7	6	1	39	0.64	0.18	0.15	0.03
43	26-May	60	18	WRS	Rose Garden	Montipora	0	1	6	0	7	0	0.14	0.86	0
43	26-May	60	18	WRS	Rose Garden	Porites	4	0	0	0	4	1	0	0	0
43	26-May	60	18	WRS	Rose Garden	Pavona	12	0	2	0	14	0.86	0	0.14	0
43	26-May	60	18	WRS	Rose Garden	Montastrea	3	0	9	0	12	0.25	0	0.75	0
43	26-May	60	18	WRS	Rose Garden	Fungia	4	12	11	0	27	0.15	0.44	0.41	0
44	26-May	50	15	WRS	Rose Garden	Acropora	11	0	21	3	35	0.31	0	0.6	0.09
44	26-May	50	15	WRS	Rose Garden	Pocillopora	16	5	9	1	31	0.52	0.16	0.29	0.03
44	26-May	50	15	WRS	Rose Garden	Montipora	2	1	0	0	3	0.67	0.33	0	0
44	26-May	50	15	WRS	Rose Garden	Montastrea	5	2	8	0	15	0.33	0.13	0.53	0
44	26-May	50	15	WRS	Rose Garden	Pavona	7	0	3	0	10	0.7	0	0.3	0
44	26-May	50	15	WRS	Rose Garden	Porites	16	0	0	0	16	1	0	0	0
44	26-May	50	15	WRS	Rose Garden	Fungia	3	9	41	0	53	0.06	0.17	0.77	0
45	26-May	40	12	WRS	Rose Garden	Acropora	2	0	7	0	9	0.22	0	0.78	0
45	26-May	40	12	WRS	Rose Garden	Pocillopora	18	11	6	3	38	0.47	0.29	0.16	0.08
45	26-May	40	12	WRS	Rose Garden	Montastrea	3	1	5	0	9	0.33	0.11	0.56	0
45	26-May	40	12	WRS	Rose Garden	Porites	8	0	0	0	8	1	0	0	0
45	26-May	40	12	WRS	Rose Garden	Pavona	6	1	0	0	7	0.86	0.14	0	0
45	26-May	40	12	WRS	Rose Garden	Fungia	3	6	5	0	14	0.21	0.43	0.36	0
46	26-May	30	9	WRS	Rose Garden	Acropora	1	0	14	3	18	0.06	0	0.78	0.17
46	26-May	30	9	WRS	Rose Garden	Pocillopora	33	32	19	25	109	0.3	0.29	0.17	0.23
46	26-May	30	9	WRS	Rose Garden	Porites	17	1	0	0	18	0.94	0.06	0	0
46	26-May	30	9	WRS	Rose Garden	Montastrea	11	5	12	0	28	0.39	0.18	0.43	0
46	26-May	30	9	WRS	Rose Garden	Montipora	1	2	21	0	24	0.04	0.08	0.88	0
46	26-May	30	9	WRS	Rose Garden	Fungia	0	0	6	0	6	0	0	1	0
46	26-May	30	9	WRS	Rose Garden	Pavona	16	0	0	0	16	1	0	0	0
47	26-May	20	6	WRS	Rose Garden	Acropora	0	0	25	0	25	0	0	1	0
47	26-May	20	6	WRS	Rose Garden	Pocillopora	56	12	35	45	148	0.38	0.08	0.24	0.3
47	26-May	20	6	WRS	Rose Garden	Fungia	2	1	4	0	7	0.29	0.14	0.57	0
47	26-May	20	6	WRS	Rose Garden	Montipora	1	5	50	0	56	0.02	0.09	0.89	0
47	26-May	20	6	WRS	Rose Garden	Porites	25	0	0	0	25	1	0	0	0
47	26-May	20	6	WRS	Rose Garden	Montastrea	16	9	15	0	40	0.4	0.23	0.38	0
47	26-May	20	6	WRS	Rose Garden	Pavona	18	0	0	0	18	1	0	0	0
48	26-May	15	5	WRS	Rose Garden	Pocillopora	61	8	40	17	126	0.48	0.06	0.32	0.13
48	26-May	15	5	WRS	Rose Garden	Acropora	0	0	11	1	12	0	0	0.92	0.08
48	26-May	15	5	WRS	Rose Garden	Porites	22	1	0	0	23	0.96	0.04	0	0
48	26-May	15	5	WRS	Rose Garden	Montipora	0	1	26	0	27	0	0.04	0.96	0
48	26-May	15	5	WRS	Rose Garden	Montastrea	4	1	1	0	6	0.67	0.17	0.17	0
48	26-May	15	5	WRS	Rose Garden	Pavona	9	0	0	0	9	1	0	0	0
49	26-May	15	5	WRS	Rose Garden	Acropora	5	0	30	2	37	0.14	0	0.81	0.05
49	26-May	15	5	WRS	Rose Garden	Pocillopora	94	12	19	36	161	0.58	0.07	0.12	0.22
49	26-May	15	5	WRS	Rose Garden	Porites	17	0	0	0	17	1	0	0	0
49	26-May	15	5	WRS	Rose Garden	Montipora	1	3	22	0	26	0.04	0.12	0.85	0
49	26-May	15	5	WRS	Rose Garden	Montastrea	3	2	3	0	8	0.38	0.25	0.38	0
49	26-May	15	5	WRS	Rose Garden	Pavona	5	1	0	0	6	0.83	0.17	0	0
